# Supplementary material for: Cadence (steps/min) and relative intensity in 21 to 60-year-olds: the CADENCE-adults study
Source: Int J Behav Nutr Phys Act. 2021 Feb 10;18:27. doi: 10.1186/s12966-021-01096-w (PMC7877025; doi:10.1186/s12966-021-01096-w)
Supplement: Supplementary file 1 — Additional file 1: Spreadsheet displaying final analytical dataset. [file 12966_2021_1096_MOESM1_ESM.csv]

ID	Stage	TreadmillSpeed_MPH	HeightCMAvg	LeglengthCM	WeightKGAvg	Sex	Age_years	Cohort_4Cat	Race_Ethnicity	BMI_rawscore	BMI.category	Cadence_stepsmin	HR_bpm	RestHR_bpm	HRmax_bpm	HRR_bpm	RPE	TermCode
1	T1	0.5	170.9	75.5	80.5	M	36	31-40	Asian	27.56206515	overweight	51	88.2	68	184	116	8	NA
1	T2	1	170.9	75.5	80.5	M	36	31-40	Asian	27.56206515	overweight	70	89.2	68	184	116	8	NA
1	T3	1.5	170.9	75.5	80.5	M	36	31-40	Asian	27.56206515	overweight	88	94.0	68	184	116	9	NA
1	T4	2	170.9	75.5	80.5	M	36	31-40	Asian	27.56206515	overweight	103	97.4	68	184	116	9	NA
1	T5	2.5	170.9	75.5	80.5	M	36	31-40	Asian	27.56206515	overweight	112	102.1	68	184	116	10	NA
1	T6	3	170.9	75.5	80.5	M	36	31-40	Asian	27.56206515	overweight	117	106.7	68	184	116	10	NA
1	T7	3.5	170.9	75.5	80.5	M	36	31-40	Asian	27.56206515	overweight	120	118.6	68	184	116	11	NA
1	T8	4	170.9	75.5	80.5	M	36	31-40	Asian	27.56206515	overweight	129	138.7	68	184	116	12	A.2
2	T1	0.5	174.3	88.3	71.7	M	29	21-30	Asian	23.61421876	normal	42	76.5	65	191	126	6	NA
2	T2	1	174.3	88.3	71.7	M	29	21-30	Asian	23.61421876	normal	66.8	81.7	65	191	126	7	NA
2	T3	1.5	174.3	88.3	71.7	M	29	21-30	Asian	23.61421876	normal	82	81.9	65	191	126	7	NA
2	T4	2	174.3	88.3	71.7	M	29	21-30	Asian	23.61421876	normal	95	87.3	65	191	126	8	NA
2	T5	2.5	174.3	88.3	71.7	M	29	21-30	Asian	23.61421876	normal	103	91.3	65	191	126	9	NA
2	T6	3	174.3	88.3	71.7	M	29	21-30	Asian	23.61421876	normal	111	97.7	65	191	126	11	NA
2	T7	3.5	174.3	88.3	71.7	M	29	21-30	Asian	23.61421876	normal	119	106.4	65	191	126	13	NA
2	T8	4	174.3	88.3	71.7	M	29	21-30	Asian	23.61421876	normal	125	123.9	65	191	126	14	A.8
3	T1	0.5	175.5	77.3	86	M	34	31-40	White	27.92185128	overweight	34	58.8	52	186	134	6	NA
3	T2	1	175.5	77.3	86	M	34	31-40	White	27.92185128	overweight	56	61.2	52	186	134	6	NA
3	T3	1.5	175.5	77.3	86	M	34	31-40	White	27.92185128	overweight	75	65.9	52	186	134	6	NA
3	T4	2	175.5	77.3	86	M	34	31-40	White	27.92185128	overweight	91	69.0	52	186	134	7	NA
3	T5	2.5	175.5	77.3	86	M	34	31-40	White	27.92185128	overweight	103	71.3	52	186	134	8	NA
3	T6	3	175.5	77.3	86	M	34	31-40	White	27.92185128	overweight	112	78.5	52	186	134	9	NA
3	T7	3.5	175.5	77.3	86	M	34	31-40	White	27.92185128	overweight	118	88.5	52	186	134	10	NA
3	T8	4	175.5	77.3	86	M	34	31-40	White	27.92185128	overweight	126	103.5	52	186	134	11	NA
3	T9	4.5	175.5	77.3	86	M	34	31-40	White	27.92185128	overweight	156	126.6	52	186	134	13	A.2
4	T1	0.5	165.8	76.3	69.7	M	33	31-40	White	25.37030591	overweight	43	72.1	64	187	123	6	NA
4	T2	1	165.8	76.3	69.7	M	33	31-40	White	25.37030591	overweight	67	75.2	64	187	123	7	NA
4	T3	1.5	165.8	76.3	69.7	M	33	31-40	White	25.37030591	overweight	84	78.5	64	187	123	7	NA
4	T4	2	165.8	76.3	69.7	M	33	31-40	White	25.37030591	overweight	101	81.0	64	187	123	7	NA
4	T5	2.5	165.8	76.3	69.7	M	33	31-40	White	25.37030591	overweight	110	87.2	64	187	123	8	NA
4	T6	3	165.8	76.3	69.7	M	33	31-40	White	25.37030591	overweight	119	91.6	64	187	123	8	NA
4	T7	3.5	165.8	76.3	69.7	M	33	31-40	White	25.37030591	overweight	126	100.1	64	187	123	11	NA
4	T8	4	165.8	76.3	69.7	M	33	31-40	White	25.37030591	overweight	135	109.8	64	187	123	13	NA
4	T9	4.5	165.8	76.3	69.7	M	33	31-40	White	25.37030591	overweight	145	133.5	64	187	123	15	A.8
5	T1	0.5	174.1	80.3	67.4	M	39	31-40	Asian	22.24906892	normal	38	68.2	60	181	121	8	NA
5	T2	1	174.1	80.3	67.4	M	39	31-40	Asian	22.24906892	normal	58	71.2	60	181	121	9	NA
5	T3	1.5	174.1	80.3	67.4	M	39	31-40	Asian	22.24906892	normal	74	72.4	60	181	121	9	NA
5	T4	2	174.1	80.3	67.4	M	39	31-40	Asian	22.24906892	normal	87	73.2	60	181	121	9	NA
5	T5	2.5	174.1	80.3	67.4	M	39	31-40	Asian	22.24906892	normal	98	78.2	60	181	121	9	NA
5	T6	3	174.1	80.3	67.4	M	39	31-40	Asian	22.24906892	normal	106	86.0	60	181	121	10	NA
5	T7	3.5	174.1	80.3	67.4	M	39	31-40	Asian	22.24906892	normal	113	93.5	60	181	121	11	NA
5	T8	4	174.1	80.3	67.4	M	39	31-40	Asian	22.24906892	normal	121	109.2	60	181	121	13	NA
5	T9	4.5	174.1	80.3	67.4	M	39	31-40	Asian	22.24906892	normal	130	142.0	60	181	121	14	A.2
6	T1	0.5	168.9	71.7	81.7	M	28	21-30	White	28.61050254	overweight	36	83.4	70	192	122	6	NA
6	T2	1	168.9	71.7	81.7	M	28	21-30	White	28.61050254	overweight	62	84.6	70	192	122	7	NA
6	T3	1.5	168.9	71.7	81.7	M	28	21-30	White	28.61050254	overweight	80	88.5	70	192	122	8	NA
6	T4	2	168.9	71.7	81.7	M	28	21-30	White	28.61050254	overweight	101	88.4	70	192	122	8	NA
6	T5	2.5	168.9	71.7	81.7	M	28	21-30	White	28.61050254	overweight	112	94.4	70	192	122	9	NA
6	T6	3	168.9	71.7	81.7	M	28	21-30	White	28.61050254	overweight	119	99.9	70	192	122	10	NA
6	T7	3.5	168.9	71.7	81.7	M	28	21-30	White	28.61050254	overweight	126	110.5	70	192	122	11	NA
6	T8	4	168.9	71.7	81.7	M	28	21-30	White	28.61050254	overweight	133	128.3	70	192	122	13	NA
9	T1	0.5	176.3	85.6	68.4	F	24	21-30	White	22.01901313	normal	37	106.8	88	196	108	8	NA
9	T2	1	176.3	85.6	68.4	F	24	21-30	White	22.01901313	normal	70	109.0	88	196	108	9	NA
9	T3	1.5	176.3	85.6	68.4	F	24	21-30	White	22.01901313	normal	89	114.0	88	196	108	10	NA
9	T4	2	176.3	85.6	68.4	F	24	21-30	White	22.01901313	normal	99	115.2	88	196	108	11	NA
9	T5	2.5	176.3	85.6	68.4	F	24	21-30	White	22.01901313	normal	109	118.7	88	196	108	11	NA
9	T6	3	176.3	85.6	68.4	F	24	21-30	White	22.01901313	normal	116	126.9	88	196	108	12	NA
9	T7	3.5	176.3	85.6	68.4	F	24	21-30	White	22.01901313	normal	122	139.2	88	196	108	13	NA
9	T8	4	176.3	85.6	68.4	F	24	21-30	White	22.01901313	normal	128	154.2	88	196	108	14	A.2
10	T1	0.5	164.6	76.1	58.2	F	25	21-30	White	21.48143664	normal	29	95.6	66	195	129	7	NA
10	T2	1	164.6	76.1	58.2	F	25	21-30	White	21.48143664	normal	58	96.5	66	195	129	9	NA
10	T3	1.5	164.6	76.1	58.2	F	25	21-30	White	21.48143664	normal	77	98.0	66	195	129	10	NA
10	T4	2	164.6	76.1	58.2	F	25	21-30	White	21.48143664	normal	93	103.0	66	195	129	10	NA
10	T5	2.5	164.6	76.1	58.2	F	25	21-30	White	21.48143664	normal	107	104.5	66	195	129	11	NA
10	T7	3.5	164.6	76.1	58.2	F	25	21-30	White	21.48143664	normal	125	122.1	66	195	129	12	NA
10	T8	4	164.6	76.1	58.2	F	25	21-30	White	21.48143664	normal	132	142.6	66	195	129	14	A.8
11	T1	0.5	167.2	74	66.1	F	25	21-30	White	23.64443351	normal	35	81.2	68	195	127	7	NA
11	T2	1	167.2	74	66.1	F	25	21-30	White	23.64443351	normal	60	84.3	68	195	127	7	NA
11	T3	1.5	167.2	74	66.1	F	25	21-30	White	23.64443351	normal	77	84.5	68	195	127	8	NA
11	T4	2	167.2	74	66.1	F	25	21-30	White	23.64443351	normal	93	87.0	68	195	127	8	NA
11	T5	2.5	167.2	74	66.1	F	25	21-30	White	23.64443351	normal	105	91.8	68	195	127	9	NA
11	T6	3	167.2	74	66.1	F	25	21-30	White	23.64443351	normal	117	94.2	68	195	127	10	NA
11	T7	3.5	167.2	74	66.1	F	25	21-30	White	23.64443351	normal	125	105.4	68	195	127	11	NA
11	T8	4	167.2	74	66.1	F	25	21-30	White	23.64443351	normal	132	128.3	68	195	127	12	NA
12	T1	0.5	161.6	73.9	56.3	F	25	21-30	White	21.55304333	normal	53	80.9	56	195	139	8	NA
12	T2	1	161.6	73.9	56.3	F	25	21-30	White	21.55304333	normal	71	81.6	56	195	139	8	NA
12	T3	1.5	161.6	73.9	56.3	F	25	21-30	White	21.55304333	normal	86	87.5	56	195	139	9	NA
12	T4	2	161.6	73.9	56.3	F	25	21-30	White	21.55304333	normal	101	91.8	56	195	139	10	NA
12	T5	2.5	161.6	73.9	56.3	F	25	21-30	White	21.55304333	normal	112	94.1	56	195	139	11	NA
12	T6	3	161.6	73.9	56.3	F	25	21-30	White	21.55304333	normal	122	102.6	56	195	139	12	NA
12	T7	3.5	161.6	73.9	56.3	F	25	21-30	White	21.55304333	normal	130	116.0	56	195	139	13	NA
12	T8	4	161.6	73.9	56.3	F	25	21-30	White	21.55304333	normal	140	136.8	56	195	139	14	A.8
13	T1	0.5	178.6	84.3	86.7	F	21	21-30	White	27.1799628	overweight	30	90.0	77	199	122	7	NA
13	T2	1	178.6	84.3	86.7	F	21	21-30	White	27.1799628	overweight	57	91.5	77	199	122	7	NA
13	T3	1.5	178.6	84.3	86.7	F	21	21-30	White	27.1799628	overweight	74	92.1	77	199	122	9	NA
13	T4	2	178.6	84.3	86.7	F	21	21-30	White	27.1799628	overweight	89	95.5	77	199	122	9	NA
13	T5	2.5	178.6	84.3	86.7	F	21	21-30	White	27.1799628	overweight	101	97.6	77	199	122	10	NA
13	T6	3	178.6	84.3	86.7	F	21	21-30	White	27.1799628	overweight	109	106.6	77	199	122	11	NA
13	T7	3.5	178.6	84.3	86.7	F	21	21-30	White	27.1799628	overweight	115	116.0	77	199	122	12	NA
13	T8	4	178.6	84.3	86.7	F	21	21-30	White	27.1799628	overweight	121	135.9	77	199	122	13	NA
13	T9	4.5	178.6	84.3	86.7	F	21	21-30	White	27.1799628	overweight	131	169.2	77	199	122	15	A.2
14	T1	0.5	185.4	86.3	102.9	M	29	21-30	White	29.95230118	overweight	34	69.0	58	191	133	8	NA
14	T2	1	185.4	86.3	102.9	M	29	21-30	White	29.95230118	overweight	62	72.1	58	191	133	8	NA
14	T3	1.5	185.4	86.3	102.9	M	29	21-30	White	29.95230118	overweight	80	73.0	58	191	133	8	NA
14	T4	2	185.4	86.3	102.9	M	29	21-30	White	29.95230118	overweight	89	77.2	58	191	133	9	NA
14	T5	2.5	185.4	86.3	102.9	M	29	21-30	White	29.95230118	overweight	103	77.0	58	191	133	9	NA
14	T6	3	185.4	86.3	102.9	M	29	21-30	White	29.95230118	overweight	107	80.5	58	191	133	10	NA
14	T7	3.5	185.4	86.3	102.9	M	29	21-30	White	29.95230118	overweight	113	85.8	58	191	133	11	NA
14	T8	4	185.4	86.3	102.9	M	29	21-30	White	29.95230118	overweight	120	95.5	58	191	133	12	NA
14	T9	4.5	185.4	86.3	102.9	M	29	21-30	White	29.95230118	overweight	136	111.0	58	191	133	14	A.8
15	T1	0.5	160	74.5	54.2	F	21	21-30	Unknown or not reported	21.171875	normal	39	114.4	88	199	111	8	NA
15	T2	1	160	74.5	54.2	F	21	21-30	Unknown or not reported	21.171875	normal	64	117.9	88	199	111	9	NA
15	T3	1.5	160	74.5	54.2	F	21	21-30	Unknown or not reported	21.171875	normal	82	117.3	88	199	111	10	NA
15	T4	2	160	74.5	54.2	F	21	21-30	Unknown or not reported	21.171875	normal	96	121.3	88	199	111	10	NA
15	T5	2.5	160	74.5	54.2	F	21	21-30	Unknown or not reported	21.171875	normal	107	124.9	88	199	111	12	NA
15	T6	3	160	74.5	54.2	F	21	21-30	Unknown or not reported	21.171875	normal	116	134.3	88	199	111	12	NA
15	T7	3.5	160	74.5	54.2	F	21	21-30	Unknown or not reported	21.171875	normal	124	148.4	88	199	111	13	A.2
17	T1	0.5	168.4	80	59.3	M	21	21-30	White	20.92321665	normal	47	117.6	90	199	109	8	NA
17	T2	1	168.4	80	59.3	M	21	21-30	White	20.92321665	normal	72	116.3	90	199	109	9	NA
17	T3	1.5	168.4	80	59.3	M	21	21-30	White	20.92321665	normal	88	120.3	90	199	109	9	NA
17	T4	2	168.4	80	59.3	M	21	21-30	White	20.92321665	normal	99	121.3	90	199	109	9	NA
17	T5	2.5	168.4	80	59.3	M	21	21-30	White	20.92321665	normal	108	125.5	90	199	109	10	NA
17	T6	3	168.4	80	59.3	M	21	21-30	White	20.92321665	normal	116	134.1	90	199	109	10	NA
17	T7	3.5	168.4	80	59.3	M	21	21-30	White	20.92321665	normal	123	143.6	90	199	109	11	NA
17	T8	4	168.4	80	59.3	M	21	21-30	White	20.92321665	normal	129	154.6	90	199	109	11	A.2
18	T1	0.5	183.1	89.7	86.6	M	21	21-30	African-American	25.81608508	overweight	50	70.1	68	199	131	6	NA
18	T2	1	183.1	89.7	86.6	M	21	21-30	African-American	25.81608508	overweight	79	68.1	68	199	131	6	NA
18	T3	1.5	183.1	89.7	86.6	M	21	21-30	African-American	25.81608508	overweight	99	71.4	68	199	131	7	NA
18	T4	2	183.1	89.7	86.6	M	21	21-30	African-American	25.81608508	overweight	106	76.2	68	199	131	7	NA
18	T5	2.5	183.1	89.7	86.6	M	21	21-30	African-American	25.81608508	overweight	112	78.0	68	199	131	8	NA
18	T6	3	183.1	89.7	86.6	M	21	21-30	African-American	25.81608508	overweight	117	80.9	68	199	131	9	NA
18	T7	3.5	183.1	89.7	86.6	M	21	21-30	African-American	25.81608508	overweight	123	85.1	68	199	131	10	NA
18	T8	4	183.1	89.7	86.6	M	21	21-30	African-American	25.81608508	overweight	127	93.3	68	199	131	11	NA
18	T9	4.5	183.1	89.7	86.6	M	21	21-30	African-American	25.81608508	overweight	133	96.9	68	199	131	12	NA
19	T1	0.5	175.1	85	65.6	M	21	21-30	White	21.39594866	normal	45	98.7	83	199	116	7	NA
19	T2	1	175.1	85	65.6	M	21	21-30	White	21.39594866	normal	64	98.9	83	199	116	8	NA
19	T3	1.5	175.1	85	65.6	M	21	21-30	White	21.39594866	normal	79	100.5	83	199	116	8	NA
19	T4	2	175.1	85	65.6	M	21	21-30	White	21.39594866	normal	88	101.3	83	199	116	9	NA
19	T5	2.5	175.1	85	65.6	M	21	21-30	White	21.39594866	normal	99	106.5	83	199	116	10	NA
19	T6	3	175.1	85	65.6	M	21	21-30	White	21.39594866	normal	106	109.5	83	199	116	11	NA
19	T7	3.5	175.1	85	65.6	M	21	21-30	White	21.39594866	normal	113	121.0	83	199	116	12	NA
19	T8	4	175.1	85	65.6	M	21	21-30	White	21.39594866	normal	121	133.4	83	199	116	14	A.8
20	T1	0.5	165.5	75.1	60.1	F	36	31-40	Asian	21.94211444	normal	59	98.1	75	184	109	10	NA
20	T2	1	165.5	75.1	60.1	F	36	31-40	Asian	21.94211444	normal	94	102.6	75	184	109	10	NA
20	T3	1.5	165.5	75.1	60.1	F	36	31-40	Asian	21.94211444	normal	106	101.8	75	184	109	10	NA
20	T4	2	165.5	75.1	60.1	F	36	31-40	Asian	21.94211444	normal	115	98.6	75	184	109	10	NA
20	T5	2.5	165.5	75.1	60.1	F	36	31-40	Asian	21.94211444	normal	121	107.0	75	184	109	11	NA
20	T6	3	165.5	75.1	60.1	F	36	31-40	Asian	21.94211444	normal	125	114.3	75	184	109	11	NA
20	T7	3.5	165.5	75.1	60.1	F	36	31-40	Asian	21.94211444	normal	133	120.0	75	184	109	12	NA
20	T8	4	165.5	75.1	60.1	F	36	31-40	Asian	21.94211444	normal	139	132.8	75	184	109	13	A.2
21	T1	0.5	188.9	90.2	92.3	M	26	21-30	White	25.86650697	overweight	43	83.9	61	194	133	7	NA
21	T2	1	188.9	90.2	92.3	M	26	21-30	White	25.86650697	overweight	60	84.0	61	194	133	7	NA
21	T3	1.5	188.9	90.2	92.3	M	26	21-30	White	25.86650697	overweight	75	83.5	61	194	133	7	NA
21	T4	2	188.9	90.2	92.3	M	26	21-30	White	25.86650697	overweight	88	87.1	61	194	133	8	NA
21	T5	2.5	188.9	90.2	92.3	M	26	21-30	White	25.86650697	overweight	100	88.2	61	194	133	8	NA
21	T6	3	188.9	90.2	92.3	M	26	21-30	White	25.86650697	overweight	107	95.3	61	194	133	9	NA
21	T7	3.5	188.9	90.2	92.3	M	26	21-30	White	25.86650697	overweight	113	103.8	61	194	133	10	NA
21	T8	4	188.9	90.2	92.3	M	26	21-30	White	25.86650697	overweight	118	114.0	61	194	133	11	NA
21	T9	4.5	188.9	90.2	92.3	M	26	21-30	White	25.86650697	overweight	127	139.4	61	194	133	13	NA
22	T1	0.5	189.9	88.9	88.6	M	21	21-30	White	24.55769936	normal	47	84.6	73	199	126	7	NA
22	T2	1	189.9	88.9	88.6	M	21	21-30	White	24.55769936	normal	64	85.4	73	199	126	8	NA
22	T3	1.5	189.9	88.9	88.6	M	21	21-30	White	24.55769936	normal	76	88.3	73	199	126	9	NA
22	T4	2	189.9	88.9	88.6	M	21	21-30	White	24.55769936	normal	87	89.5	73	199	126	9	NA
22	T5	2.5	189.9	88.9	88.6	M	21	21-30	White	24.55769936	normal	95	94.7	73	199	126	10	NA
22	T6	3	189.9	88.9	88.6	M	21	21-30	White	24.55769936	normal	102	98.7	73	199	126	11	NA
22	T7	3.5	189.9	88.9	88.6	M	21	21-30	White	24.55769936	normal	110	108.1	73	199	126	12	NA
22	T8	4	189.9	88.9	88.6	M	21	21-30	White	24.55769936	normal	117	120.2	73	199	126	13	NA
22	T9	4.5	189.9	88.9	88.6	M	21	21-30	White	24.55769936	normal	124	142.3	73	199	126	13	A.2
23	T1	0.5	165.6	76.9	63.5	F	23	21-30	White	23.1554412	normal	40	82.7	70	197	127	7	NA
23	T2	1	165.6	76.9	63.5	F	23	21-30	White	23.1554412	normal	65	85.0	70	197	127	8	NA
23	T3	1.5	165.6	76.9	63.5	F	23	21-30	White	23.1554412	normal	82	87.4	70	197	127	8	NA
23	T4	2	165.6	76.9	63.5	F	23	21-30	White	23.1554412	normal	98	91.5	70	197	127	9	NA
23	T5	2.5	165.6	76.9	63.5	F	23	21-30	White	23.1554412	normal	111	93.7	70	197	127	9	NA
23	T6	3	165.6	76.9	63.5	F	23	21-30	White	23.1554412	normal	121	103.9	70	197	127	9	NA
23	T7	3.5	165.6	76.9	63.5	F	23	21-30	White	23.1554412	normal	129	112.9	70	197	127	10	NA
23	T8	4	165.6	76.9	63.5	F	23	21-30	White	23.1554412	normal	138	128.3	70	197	127	11	NA
24	T1	0.5	168.8	80.6	70	M	22	21-30	White	24.58161866	normal	44	105.6	73	198	125	7	NA
24	T2	1	168.8	80.6	70	M	22	21-30	White	24.58161866	normal	72	107.4	73	198	125	7	NA
24	T3	1.5	168.8	80.6	70	M	22	21-30	White	24.58161866	normal	92	109.5	73	198	125	7	NA
24	T4	2	168.8	80.6	70	M	22	21-30	White	24.58161866	normal	104	111.8	73	198	125	8	NA
24	T5	2.5	168.8	80.6	70	M	22	21-30	White	24.58161866	normal	113	118.0	73	198	125	9	NA
24	T6	3	168.8	80.6	70	M	22	21-30	White	24.58161866	normal	119	128.5	73	198	125	10	NA
24	T7	3.5	168.8	80.6	70	M	22	21-30	White	24.58161866	normal	125	142.8	73	198	125	11	NA
24	T8	4	168.8	80.6	70	M	22	21-30	White	24.58161866	normal	134	169.4	73	198	125	13	A.2
25	T1	0.5	180	83.1	87.7	M	26	21-30	White	27.06790123	overweight	45	74.7	63	194	131	7	NA
25	T2	1	180	83.1	87.7	M	26	21-30	White	27.06790123	overweight	64	78.0	63	194	131	8	NA
25	T3	1.5	180	83.1	87.7	M	26	21-30	White	27.06790123	overweight	82	80.1	63	194	131	8	NA
25	T4	2	180	83.1	87.7	M	26	21-30	White	27.06790123	overweight	96	81.1	63	194	131	9	NA
25	T5	2.5	180	83.1	87.7	M	26	21-30	White	27.06790123	overweight	105	86.1	63	194	131	10	NA
25	T6	3	180	83.1	87.7	M	26	21-30	White	27.06790123	overweight	111	90.9	63	194	131	10	NA
25	T7	3.5	180	83.1	87.7	M	26	21-30	White	27.06790123	overweight	116	98.0	63	194	131	11	NA
25	T8	4	180	83.1	87.7	M	26	21-30	White	27.06790123	overweight	123	109.3	63	194	131	12	NA
26	T1	0.5	181.9	88.3	64	M	30	21-30	White	19.35322578	normal	43	77.3	70	190	120	6	NA
26	T2	1	181.9	88.3	64	M	30	21-30	White	19.35322578	normal	70	79.1	70	190	120	6	NA
26	T3	1.5	181.9	88.3	64	M	30	21-30	White	19.35322578	normal	83	81.4	70	190	120	7	NA
26	T4	2	181.9	88.3	64	M	30	21-30	White	19.35322578	normal	92	84.8	70	190	120	7	NA
26	T5	2.5	181.9	88.3	64	M	30	21-30	White	19.35322578	normal	99	85.1	70	190	120	8	NA
26	T6	3	181.9	88.3	64	M	30	21-30	White	19.35322578	normal	106	90.8	70	190	120	9	NA
26	T7	3.5	181.9	88.3	64	M	30	21-30	White	19.35322578	normal	114	96.6	70	190	120	10	NA
26	T8	4	181.9	88.3	64	M	30	21-30	White	19.35322578	normal	121	108.3	70	190	120	11	NA
26	T9	4.5	181.9	88.3	64	M	30	21-30	White	19.35322578	normal	126	125.5	70	190	120	12	NA
26	T10	5	181.9	88.3	64	M	30	21-30	White	19.35322578	normal	135	152.0	70	190	120	13	A.2
27	T1	0.5	176.3	82.4	79.4	M	22	21-30	Unknown or not reported	25.54558649	overweight	36	57.3	45	198	153	7	NA
27	T2	1	176.3	82.4	79.4	M	22	21-30	Unknown or not reported	25.54558649	overweight	62	61.2	45	198	153	7	NA
27	T3	1.5	176.3	82.4	79.4	M	22	21-30	Unknown or not reported	25.54558649	overweight	82	63.6	45	198	153	8	NA
27	T4	2	176.3	82.4	79.4	M	22	21-30	Unknown or not reported	25.54558649	overweight	95	67.4	45	198	153	8	NA
27	T5	2.5	176.3	82.4	79.4	M	22	21-30	Unknown or not reported	25.54558649	overweight	102	73.9	45	198	153	8	NA
27	T6	3	176.3	82.4	79.4	M	22	21-30	Unknown or not reported	25.54558649	overweight	110	79.6	45	198	153	8	NA
27	T7	3.5	176.3	82.4	79.4	M	22	21-30	Unknown or not reported	25.54558649	overweight	116	90.5	45	198	153	9	NA
27	T8	4	176.3	82.4	79.4	M	22	21-30	Unknown or not reported	25.54558649	overweight	124	101.2	45	198	153	10	NA
27	T9	4.5	176.3	82.4	79.4	M	22	21-30	Unknown or not reported	25.54558649	overweight	132	123.0	45	198	153	11	NA
27	T10	5	176.3	82.4	79.4	M	22	21-30	Unknown or not reported	25.54558649	overweight	148	157.4	45	198	153	12	A.2
28	T1	0.5	183.4	83.6	79.3	M	22	21-30	White	23.57623896	normal	43	64.5	64	198	134	7	NA
28	T2	1	183.4	83.6	79.3	M	22	21-30	White	23.57623896	normal	65	65.0	64	198	134	7	NA
28	T3	1.5	183.4	83.6	79.3	M	22	21-30	White	23.57623896	normal	78	65.3	64	198	134	8	NA
28	T4	2	183.4	83.6	79.3	M	22	21-30	White	23.57623896	normal	90	68.8	64	198	134	8	NA
28	T5	2.5	183.4	83.6	79.3	M	22	21-30	White	23.57623896	normal	101	71.6	64	198	134	8	NA
28	T6	3	183.4	83.6	79.3	M	22	21-30	White	23.57623896	normal	110	75.8	64	198	134	9	NA
28	T7	3.5	183.4	83.6	79.3	M	22	21-30	White	23.57623896	normal	117	81.4	64	198	134	10	NA
28	T8	4	183.4	83.6	79.3	M	22	21-30	White	23.57623896	normal	123	88.2	64	198	134	10	NA
28	T9	4.5	183.4	83.6	79.3	M	22	21-30	White	23.57623896	normal	130	100.3	64	198	134	10	NA
28	T10	5	183.4	83.6	79.3	M	22	21-30	White	23.57623896	normal	140	120.9	64	198	134	12	NA
29	T1	0.5	169.1	80.6	67.6	M	34	31-40	Asian	23.64065367	normal	46	97.3	63	186	123	6	NA
29	T2	1	169.1	80.6	67.6	M	34	31-40	Asian	23.64065367	normal	65	95.9	63	186	123	6	NA
29	T3	1.5	169.1	80.6	67.6	M	34	31-40	Asian	23.64065367	normal	81	96.1	63	186	123	6	NA
29	T4	2	169.1	80.6	67.6	M	34	31-40	Asian	23.64065367	normal	92	98.4	63	186	123	7	NA
29	T5	2.5	169.1	80.6	67.6	M	34	31-40	Asian	23.64065367	normal	100	105.3	63	186	123	10	NA
29	T6	3	169.1	80.6	67.6	M	34	31-40	Asian	23.64065367	normal	110	112.4	63	186	123	11	NA
29	T7	3.5	169.1	80.6	67.6	M	34	31-40	Asian	23.64065367	normal	116	124.2	63	186	123	13	NA
29	T8	4	169.1	80.6	67.6	M	34	31-40	Asian	23.64065367	normal	126	147.7	63	186	123	13	A.2
30	T1	0.5	178.7	84.9	74.8	M	21	21-30	White	23.43665121	normal	44	64.2	56	199	143	7	NA
30	T2	1	178.7	84.9	74.8	M	21	21-30	White	23.43665121	normal	64	65.0	56	199	143	8	NA
30	T3	1.5	178.7	84.9	74.8	M	21	21-30	White	23.43665121	normal	77	66.5	56	199	143	8	NA
30	T4	2	178.7	84.9	74.8	M	21	21-30	White	23.43665121	normal	90	69.5	56	199	143	8	NA
30	T5	2.5	178.7	84.9	74.8	M	21	21-30	White	23.43665121	normal	102	71.6	56	199	143	9	NA
30	T6	3	178.7	84.9	74.8	M	21	21-30	White	23.43665121	normal	110	79.2	56	199	143	9	NA
30	T7	3.5	178.7	84.9	74.8	M	21	21-30	White	23.43665121	normal	117	87.0	56	199	143	10	NA
30	T8	4	178.7	84.9	74.8	M	21	21-30	White	23.43665121	normal	125	98.9	56	199	143	11	NA
30	T9	4.5	178.7	84.9	74.8	M	21	21-30	White	23.43665121	normal	134	115.5	56	199	143	12	NA
30	T10	5	178.7	84.9	74.8	M	21	21-30	White	23.43665121	normal	147	141.7	56	199	143	14	A.8
31	T1	0.5	174.8	80	101.1	M	38	31-40	Hispanic	33.08783101	obese	31	80.4	51	182	131	8	NA
31	T2	1	174.8	80	101.1	M	38	31-40	Hispanic	33.08783101	obese	66	78.2	51	182	131	8	NA
31	T3	1.5	174.8	80	101.1	M	38	31-40	Hispanic	33.08783101	obese	85	84.5	51	182	131	8	NA
31	T4	2	174.8	80	101.1	M	38	31-40	Hispanic	33.08783101	obese	99	87.9	51	182	131	9	NA
31	T5	2.5	174.8	80	101.1	M	38	31-40	Hispanic	33.08783101	obese	107	96.0	51	182	131	10	NA
31	T6	3	174.8	80	101.1	M	38	31-40	Hispanic	33.08783101	obese	113	101.7	51	182	131	10	NA
31	T7	3.5	174.8	80	101.1	M	38	31-40	Hispanic	33.08783101	obese	120	116.3	51	182	131	12	NA
31	T8	4	174.8	80	101.1	M	38	31-40	Hispanic	33.08783101	obese	127	144.2	51	182	131	14	A.2
32	T1	0.5	188.1	93.3	77.1	M	28	21-30	White	21.79098125	normal	42	71.3	65	192	127	7	NA
32	T2	1	188.1	93.3	77.1	M	28	21-30	White	21.79098125	normal	58	72.3	65	192	127	7	NA
32	T3	1.5	188.1	93.3	77.1	M	28	21-30	White	21.79098125	normal	72	73.8	65	192	127	8	NA
32	T4	2	188.1	93.3	77.1	M	28	21-30	White	21.79098125	normal	85	74.6	65	192	127	8	NA
32	T5	2.5	188.1	93.3	77.1	M	28	21-30	White	21.79098125	normal	94	77.2	65	192	127	9	NA
32	T6	3	188.1	93.3	77.1	M	28	21-30	White	21.79098125	normal	101	82.6	65	192	127	9	NA
32	T7	3.5	188.1	93.3	77.1	M	28	21-30	White	21.79098125	normal	108	89.3	65	192	127	10	NA
32	T8	4	188.1	93.3	77.1	M	28	21-30	White	21.79098125	normal	115	97.8	65	192	127	11	NA
33	T1	0.5	158.3	73.1	51.6	F	34	31-40	More than one race	20.59149468	normal	32	81.6	65	186	121	8	NA
33	T2	1	158.3	73.1	51.6	F	34	31-40	More than one race	20.59149468	normal	63	80.2	65	186	121	8	NA
33	T3	1.5	158.3	73.1	51.6	F	34	31-40	More than one race	20.59149468	normal	85	82.9	65	186	121	8	NA
33	T4	2	158.3	73.1	51.6	F	34	31-40	More than one race	20.59149468	normal	103	86.0	65	186	121	9	NA
33	T5	2.5	158.3	73.1	51.6	F	34	31-40	More than one race	20.59149468	normal	109	88.2	65	186	121	10	NA
33	T6	3	158.3	73.1	51.6	F	34	31-40	More than one race	20.59149468	normal	115	97.4	65	186	121	10	NA
33	T7	3.5	158.3	73.1	51.6	F	34	31-40	More than one race	20.59149468	normal	123	106.7	65	186	121	11	NA
33	T8	4	158.3	73.1	51.6	F	34	31-40	More than one race	20.59149468	normal	128	128.5	65	186	121	12	NA
34	T1	0.5	172.8	80.1	75	F	28	21-30	Hispanic	25.13189006	overweight	36	79.9	70	192	122	6	NA
34	T2	1	172.8	80.1	75	F	28	21-30	Hispanic	25.13189006	overweight	64	80.0	70	192	122	7	NA
34	T3	1.5	172.8	80.1	75	F	28	21-30	Hispanic	25.13189006	overweight	86	81.8	70	192	122	7	NA
34	T4	2	172.8	80.1	75	F	28	21-30	Hispanic	25.13189006	overweight	101	84.5	70	192	122	7	NA
34	T5	2.5	172.8	80.1	75	F	28	21-30	Hispanic	25.13189006	overweight	108	92.9	70	192	122	8	NA
34	T6	3	172.8	80.1	75	F	28	21-30	Hispanic	25.13189006	overweight	113	96.0	70	192	122	8	NA
34	T7	3.5	172.8	80.1	75	F	28	21-30	Hispanic	25.13189006	overweight	121	108.7	70	192	122	10	NA
34	T8	4	172.8	80.1	75	F	28	21-30	Hispanic	25.13189006	overweight	129	122.5	70	192	122	11	NA
35	T1	0.5	165.2	69.6	98.9	F	36	31-40	White	36.26094646	obese	38	70.9	55	184	129	8	NA
35	T2	1	165.2	69.6	98.9	F	36	31-40	White	36.26094646	obese	62	72.9	55	184	129	9	NA
35	T3	1.5	165.2	69.6	98.9	F	36	31-40	White	36.26094646	obese	85	76.0	55	184	129	9	NA
35	T4	2	165.2	69.6	98.9	F	36	31-40	White	36.26094646	obese	101	79.9	55	184	129	10	NA
35	T5	2.5	165.2	69.6	98.9	F	36	31-40	White	36.26094646	obese	113	84.9	55	184	129	11	NA
35	T6	3	165.2	69.6	98.9	F	36	31-40	White	36.26094646	obese	121	91.0	55	184	129	12	NA
35	T7	3.5	165.2	69.6	98.9	F	36	31-40	White	36.26094646	obese	131	102.4	55	184	129	13	NA
36	T1	0.5	161.6	71.5	58.7	F	28	21-30	White	22.47788207	normal	31	88.8	58	192	134	9	NA
36	T2	1	161.6	71.5	58.7	F	28	21-30	White	22.47788207	normal	59	88.0	58	192	134	9	NA
36	T3	1.5	161.6	71.5	58.7	F	28	21-30	White	22.47788207	normal	76	87.9	58	192	134	9	NA
36	T4	2	161.6	71.5	58.7	F	28	21-30	White	22.47788207	normal	99	88.0	58	192	134	10	NA
36	T5	2.5	161.6	71.5	58.7	F	28	21-30	White	22.47788207	normal	107	92.6	58	192	134	10	NA
36	T6	3	161.6	71.5	58.7	F	28	21-30	White	22.47788207	normal	113	101.0	58	192	134	11	NA
36	T7	3.5	161.6	71.5	58.7	F	28	21-30	White	22.47788207	normal	123	117.3	58	192	134	12	NA
36	T8	4	161.6	71.5	58.7	F	28	21-30	White	22.47788207	normal	130	144.3	58	192	134	13	A.2
37	T1	0.5	169.1	75.6	63.6	F	27	21-30	Asian	22.2549573	normal	54	86.7	65	193	128	8	NA
37	T2	1	169.1	75.6	63.6	F	27	21-30	Asian	22.2549573	normal	77	86.9	65	193	128	8	NA
37	T3	1.5	169.1	75.6	63.6	F	27	21-30	Asian	22.2549573	normal	96	88.1	65	193	128	9	NA
37	T4	2	169.1	75.6	63.6	F	27	21-30	Asian	22.2549573	normal	100	88.7	65	193	128	10	NA
37	T5	2.5	169.1	75.6	63.6	F	27	21-30	Asian	22.2549573	normal	108	90.5	65	193	128	11	NA
37	T6	3	169.1	75.6	63.6	F	27	21-30	Asian	22.2549573	normal	113	97.8	65	193	128	12	NA
37	T7	3.5	169.1	75.6	63.6	F	27	21-30	Asian	22.2549573	normal	118	109.4	65	193	128	13	NA
37	T8	4	169.1	75.6	63.6	F	27	21-30	Asian	22.2549573	normal	127	128.9	65	193	128	14	A.8
38	T1	0.5	169.7	78	61.6	M	25	21-30	Asian	21.40291783	normal	72	83.1	58	195	137	6	NA
38	T2	1	169.7	78	61.6	M	25	21-30	Asian	21.40291783	normal	82	87.5	58	195	137	6	NA
38	T3	1.5	169.7	78	61.6	M	25	21-30	Asian	21.40291783	normal	95	85.6	58	195	137	7	NA
38	T4	2	169.7	78	61.6	M	25	21-30	Asian	21.40291783	normal	104	90.8	58	195	137	7	NA
38	T5	2.5	169.7	78	61.6	M	25	21-30	Asian	21.40291783	normal	111	96.0	58	195	137	10	NA
38	T6	3	169.7	78	61.6	M	25	21-30	Asian	21.40291783	normal	119	104.2	58	195	137	12	NA
39	T1	0.5	177.9	81.4	79.6	M	32	31-40	Asian	25.16548639	overweight	43	70.6	60	188	128	10	NA
39	T2	1	177.9	81.4	79.6	M	32	31-40	Asian	25.16548639	overweight	76	73.4	60	188	128	11	NA
39	T3	1.5	177.9	81.4	79.6	M	32	31-40	Asian	25.16548639	overweight	91	77.5	60	188	128	11	NA
39	T4	2	177.9	81.4	79.6	M	32	31-40	Asian	25.16548639	overweight	104	80.3	60	188	128	11	NA
39	T5	2.5	177.9	81.4	79.6	M	32	31-40	Asian	25.16548639	overweight	115	84.4	60	188	128	12	NA
39	T6	3	177.9	81.4	79.6	M	32	31-40	Asian	25.16548639	overweight	122	87.7	60	188	128	13	NA
39	T7	3.5	177.9	81.4	79.6	M	32	31-40	Asian	25.16548639	overweight	127	95.4	60	188	128	13	NA
39	T8	4	177.9	81.4	79.6	M	32	31-40	Asian	25.16548639	overweight	136	105.3	60	188	128	14	A.8
40	T1	0.5	162.8	77.1	70.5	F	37	31-40	White	26.59991911	overweight	37	79.3	63	183	120	7	NA
40	T2	1	162.8	77.1	70.5	F	37	31-40	White	26.59991911	overweight	73.6	82.8	63	183	120	8	NA
40	T3	1.5	162.8	77.1	70.5	F	37	31-40	White	26.59991911	overweight	81	85.1	63	183	120	8	NA
40	T4	2	162.8	77.1	70.5	F	37	31-40	White	26.59991911	overweight	96	87.5	63	183	120	9	NA
40	T5	2.5	162.8	77.1	70.5	F	37	31-40	White	26.59991911	overweight	106	94.2	63	183	120	11	NA
40	T6	3	162.8	77.1	70.5	F	37	31-40	White	26.59991911	overweight	115	104.6	63	183	120	12	NA
40	T7	3.5	162.8	77.1	70.5	F	37	31-40	White	26.59991911	overweight	123	121.5	63	183	120	13	NA
40	T8	4	162.8	77.1	70.5	F	37	31-40	White	26.59991911	overweight	133	154.1	63	183	120	14	A.2
41	T1	0.5	161.2	73.9	54.7	F	29	21-30	White	21.06331422	normal	30	68.6	50	191	141	7	NA
41	T2	1	161.2	73.9	54.7	F	29	21-30	White	21.06331422	normal	53	74.1	50	191	141	7	NA
41	T3	1.5	161.2	73.9	54.7	F	29	21-30	White	21.06331422	normal	74	76.8	50	191	141	7	NA
41	T4	2	161.2	73.9	54.7	F	29	21-30	White	21.06331422	normal	85	80.8	50	191	141	8	NA
41	T5	2.5	161.2	73.9	54.7	F	29	21-30	White	21.06331422	normal	100	87.0	50	191	141	8	NA
41	T6	3	161.2	73.9	54.7	F	29	21-30	White	21.06331422	normal	109	94.9	50	191	141	9	NA
41	T7	3.5	161.2	73.9	54.7	F	29	21-30	White	21.06331422	normal	117	103.5	50	191	141	11	NA
41	T8	4	161.2	73.9	54.7	F	29	21-30	White	21.06331422	normal	131	118.5	50	191	141	12	NA
41	T9	4.5	161.2	73.9	54.7	F	29	21-30	White	21.06331422	normal	138	141.8	50	191	141	14	A.2
42	T1	0.5	172.1	81.4	82.7	M	26	21-30	Asian	27.92182295	overweight	36	85.4	70	194	124	10	NA
42	T2	1	172.1	81.4	82.7	M	26	21-30	Asian	27.92182295	overweight	70	90.7	70	194	124	10	NA
42	T3	1.5	172.1	81.4	82.7	M	26	21-30	Asian	27.92182295	overweight	87	89.8	70	194	124	10	NA
42	T4	2	172.1	81.4	82.7	M	26	21-30	Asian	27.92182295	overweight	100	90.3	70	194	124	10	NA
42	T5	2.5	172.1	81.4	82.7	M	26	21-30	Asian	27.92182295	overweight	109	97.7	70	194	124	11	NA
42	T6	3	172.1	81.4	82.7	M	26	21-30	Asian	27.92182295	overweight	117	106.8	70	194	124	11	NA
42	T7	3.5	172.1	81.4	82.7	M	26	21-30	Asian	27.92182295	overweight	122	121.3	70	194	124	13	NA
42	T8	4	172.1	81.4	82.7	M	26	21-30	Asian	27.92182295	overweight	133	144.4	70	194	124	14	A.2
43	T1	0.5	161.6	77.1	55.7	F	33	31-40	White	21.34230246	normal	45.8	88.8	74	187	113	8	NA
43	T2	1	161.6	77.1	55.7	F	33	31-40	White	21.34230246	normal	67	93.0	74	187	113	9	NA
43	T3	1.5	161.6	77.1	55.7	F	33	31-40	White	21.34230246	normal	85	97.3	74	187	113	10	NA
43	T4	2	161.6	77.1	55.7	F	33	31-40	White	21.34230246	normal	101	98.8	74	187	113	11	NA
43	T5	2.5	161.6	77.1	55.7	F	33	31-40	White	21.34230246	normal	111	100.6	74	187	113	11	NA
43	T6	3	161.6	77.1	55.7	F	33	31-40	White	21.34230246	normal	120	110.3	74	187	113	12	NA
43	T7	3.5	161.6	77.1	55.7	F	33	31-40	White	21.34230246	normal	126	122.0	74	187	113	12	NA
43	T8	4	161.6	77.1	55.7	F	33	31-40	White	21.34230246	normal	133	148.0	74	187	113	13	A.2
44	T1	0.5	154	71.8	63.1	F	32	31-40	White	26.60651037	overweight	50	71.4	53	188	135	7	NA
44	T2	1	154	71.8	63.1	F	32	31-40	White	26.60651037	overweight	72	76.9	53	188	135	7	NA
44	T3	1.5	154	71.8	63.1	F	32	31-40	White	26.60651037	overweight	90	81.7	53	188	135	8	NA
44	T4	2	154	71.8	63.1	F	32	31-40	White	26.60651037	overweight	103	83.5	53	188	135	8	NA
44	T5	2.5	154	71.8	63.1	F	32	31-40	White	26.60651037	overweight	112	90.5	53	188	135	9	NA
44	T6	3	154	71.8	63.1	F	32	31-40	White	26.60651037	overweight	119	99.3	53	188	135	10	NA
44	T7	3.5	154	71.8	63.1	F	32	31-40	White	26.60651037	overweight	126	112.2	53	188	135	12	NA
44	T8	4	154	71.8	63.1	F	32	31-40	White	26.60651037	overweight	132	136.0	53	188	135	14	A.8
45	T1	0.5	161.1	74.3	58.1	F	33	31-40	Asian	22.40034329	normal	42	90.6	67	187	120	6	NA
45	T2	1	161.1	74.3	58.1	F	33	31-40	Asian	22.40034329	normal	71	93.0	67	187	120	8	NA
45	T3	1.5	161.1	74.3	58.1	F	33	31-40	Asian	22.40034329	normal	87	95.9	67	187	120	9	NA
45	T4	2	161.1	74.3	58.1	F	33	31-40	Asian	22.40034329	normal	96	98.8	67	187	120	9	NA
45	T5	2.5	161.1	74.3	58.1	F	33	31-40	Asian	22.40034329	normal	106	106.5	67	187	120	10	NA
45	T6	3	161.1	74.3	58.1	F	33	31-40	Asian	22.40034329	normal	113	114.2	67	187	120	11	NA
45	T7	3.5	161.1	74.3	58.1	F	33	31-40	Asian	22.40034329	normal	121	129.2	67	187	120	11	NA
45	T8	4	161.1	74.3	58.1	F	33	31-40	Asian	22.40034329	normal	130	162.0	67	187	120	14	A.2
46	T1	0.5	186.7	87.9	102.4	M	29	21-30	White	29.39300362	overweight	32	83.1	72	191	119	8	NA
46	T2	1	186.7	87.9	102.4	M	29	21-30	White	29.39300362	overweight	57	85.6	72	191	119	8	NA
46	T3	1.5	186.7	87.9	102.4	M	29	21-30	White	29.39300362	overweight	74	87.1	72	191	119	9	NA
46	T4	2	186.7	87.9	102.4	M	29	21-30	White	29.39300362	overweight	87	88.5	72	191	119	9	NA
46	T5	2.5	186.7	87.9	102.4	M	29	21-30	White	29.39300362	overweight	99	92.1	72	191	119	9	NA
46	T6	3	186.7	87.9	102.4	M	29	21-30	White	29.39300362	overweight	106	96.7	72	191	119	10	NA
46	T7	3.5	186.7	87.9	102.4	M	29	21-30	White	29.39300362	overweight	112	104.1	72	191	119	11	NA
46	T8	4	186.7	87.9	102.4	M	29	21-30	White	29.39300362	overweight	120	114.4	72	191	119	12	NA
47	T1	0.5	177.5	84.5	65.4	F	28	21-30	White	20.75778615	normal	34	84.4	70	192	122	7	NA
47	T2	1	177.5	84.5	65.4	F	28	21-30	White	20.75778615	normal	57	90.4	70	192	122	7	NA
47	T3	1.5	177.5	84.5	65.4	F	28	21-30	White	20.75778615	normal	75	93.2	70	192	122	8	NA
47	T4	2	177.5	84.5	65.4	F	28	21-30	White	20.75778615	normal	92	90.9	70	192	122	9	NA
47	T5	2.5	177.5	84.5	65.4	F	28	21-30	White	20.75778615	normal	104	95.0	70	192	122	9	NA
47	T6	3	177.5	84.5	65.4	F	28	21-30	White	20.75778615	normal	115	102.0	70	192	122	10	NA
47	T7	3.5	177.5	84.5	65.4	F	28	21-30	White	20.75778615	normal	124	112.1	70	192	122	11	NA
47	T8	4	177.5	84.5	65.4	F	28	21-30	White	20.75778615	normal	133	128.5	70	192	122	12	NA
47	T9	4.5	177.5	84.5	65.4	F	28	21-30	White	20.75778615	normal	147	152.3	70	192	122	14	A.2
48	T1	0.5	177.8	83.9	77.2	M	31	31-40	White	24.420457	normal	42	62.8	49	189	140	7	NA
48	T2	1	177.8	83.9	77.2	M	31	31-40	White	24.420457	normal	66	62.5	49	189	140	7	NA
48	T3	1.5	177.8	83.9	77.2	M	31	31-40	White	24.420457	normal	82	62.0	49	189	140	7	NA
48	T4	2	177.8	83.9	77.2	M	31	31-40	White	24.420457	normal	94	67.6	49	189	140	8	NA
48	T5	2.5	177.8	83.9	77.2	M	31	31-40	White	24.420457	normal	103	74.1	49	189	140	9	NA
48	T6	3	177.8	83.9	77.2	M	31	31-40	White	24.420457	normal	110	78.8	49	189	140	9	NA
48	T7	3.5	177.8	83.9	77.2	M	31	31-40	White	24.420457	normal	116	86.6	49	189	140	9	NA
48	T8	4	177.8	83.9	77.2	M	31	31-40	White	24.420457	normal	124	101.8	49	189	140	10	NA
49	T1	0.5	158.1	74.4	61.1	F	31	31-40	Asian	24.44429242	normal	53	90.1	76	189	113	6	NA
49	T2	1	158.1	74.4	61.1	F	31	31-40	Asian	24.44429242	normal	74	92.5	76	189	113	6	NA
49	T3	1.5	158.1	74.4	61.1	F	31	31-40	Asian	24.44429242	normal	91	94.3	76	189	113	8	NA
49	T4	2	158.1	74.4	61.1	F	31	31-40	Asian	24.44429242	normal	104	96.5	76	189	113	11	NA
49	T5	2.5	158.1	74.4	61.1	F	31	31-40	Asian	24.44429242	normal	115	106.6	76	189	113	11	NA
49	T6	3	158.1	74.4	61.1	F	31	31-40	Asian	24.44429242	normal	125	113.8	76	189	113	10	NA
49	T7	3.5	158.1	74.4	61.1	F	31	31-40	Asian	24.44429242	normal	134	126.2	76	189	113	12	A.3
50	T1	0.5	149.1	65.7	52	F	26	21-30	Asian	23.36846926	normal	44	84.5	68	194	126	8	NA
50	T2	1	149.1	65.7	52	F	26	21-30	Asian	23.36846926	normal	80	86.1	68	194	126	9	NA
50	T3	1.5	149.1	65.7	52	F	26	21-30	Asian	23.36846926	normal	90	87.9	68	194	126	9	NA
50	T4	2	149.1	65.7	52	F	26	21-30	Asian	23.36846926	normal	101	89.5	68	194	126	9	NA
50	T5	2.5	149.1	65.7	52	F	26	21-30	Asian	23.36846926	normal	112	99.4	68	194	126	9	NA
50	T6	3	149.1	65.7	52	F	26	21-30	Asian	23.36846926	normal	120	109.5	68	194	126	10	NA
50	T7	3.5	149.1	65.7	52	F	26	21-30	Asian	23.36846926	normal	128	122.5	68	194	126	12	NA
50	T8	4	149.1	65.7	52	F	26	21-30	Asian	23.36846926	normal	140	152.6	68	194	126	13	A.2
51	T1	0.5	194.1	94.5	98	M	31	31-40	American Indian	26.01207544	overweight	38	75.0	61	189	128	6	NA
51	T2	1	194.1	94.5	98	M	31	31-40	American Indian	26.01207544	overweight	60	80.7	61	189	128	6	NA
51	T3	1.5	194.1	94.5	98	M	31	31-40	American Indian	26.01207544	overweight	74	82.7	61	189	128	7	NA
51	T4	2	194.1	94.5	98	M	31	31-40	American Indian	26.01207544	overweight	86	86.0	61	189	128	7	NA
51	T5	2.5	194.1	94.5	98	M	31	31-40	American Indian	26.01207544	overweight	93	89.9	61	189	128	8	NA
51	T6	3	194.1	94.5	98	M	31	31-40	American Indian	26.01207544	overweight	101	94.8	61	189	128	9	NA
51	T7	3.5	194.1	94.5	98	M	31	31-40	American Indian	26.01207544	overweight	108	102.8	61	189	128	11	NA
51	T8	4	194.1	94.5	98	M	31	31-40	American Indian	26.01207544	overweight	116	115.0	61	189	128	12	NA
51	T9	4.5	194.1	94.5	98	M	31	31-40	American Indian	26.01207544	overweight	125	143.0	61	189	128	13	A.2
52	T1	0.5	167.4	79.1	76.9	M	32	31-40	Hispanic	27.44197931	overweight	39	55.4	49	188	139	6	NA
52	T2	1	167.4	79.1	76.9	M	32	31-40	Hispanic	27.44197931	overweight	60	56.7	49	188	139	6	NA
52	T3	1.5	167.4	79.1	76.9	M	32	31-40	Hispanic	27.44197931	overweight	76	61.6	49	188	139	6	NA
52	T4	2	167.4	79.1	76.9	M	32	31-40	Hispanic	27.44197931	overweight	87	65.2	49	188	139	7	NA
52	T5	2.5	167.4	79.1	76.9	M	32	31-40	Hispanic	27.44197931	overweight	105	70.3	49	188	139	8	NA
52	T6	3	167.4	79.1	76.9	M	32	31-40	Hispanic	27.44197931	overweight	114	78.3	49	188	139	9	NA
52	T7	3.5	167.4	79.1	76.9	M	32	31-40	Hispanic	27.44197931	overweight	120	90.4	49	188	139	10	NA
52	T8	4	167.4	79.1	76.9	M	32	31-40	Hispanic	27.44197931	overweight	129	113.6	49	188	139	12	NA
52	T9	4.5	167.4	79.1	76.9	M	32	31-40	Hispanic	27.44197931	overweight	149	145.8	49	188	139	16	A.2
53	T1	0.5	177.2	84.5	68.3	M	26	21-30	White	21.75170319	normal	38	60.4	54	194	140	7	NA
53	T2	1	177.2	84.5	68.3	M	26	21-30	White	21.75170319	normal	63	62.5	54	194	140	7	NA
53	T3	1.5	177.2	84.5	68.3	M	26	21-30	White	21.75170319	normal	80	66.7	54	194	140	7	NA
53	T4	2	177.2	84.5	68.3	M	26	21-30	White	21.75170319	normal	91	67.8	54	194	140	8	NA
53	T5	2.5	177.2	84.5	68.3	M	26	21-30	White	21.75170319	normal	100	71.4	54	194	140	9	NA
53	T6	3	177.2	84.5	68.3	M	26	21-30	White	21.75170319	normal	107	78.4	54	194	140	9	NA
53	T7	3.5	177.2	84.5	68.3	M	26	21-30	White	21.75170319	normal	115	83.8	54	194	140	10	NA
53	T8	4	177.2	84.5	68.3	M	26	21-30	White	21.75170319	normal	123	97.6	54	194	140	11	NA
53	T9	4.5	177.2	84.5	68.3	M	26	21-30	White	21.75170319	normal	134	114.1	54	194	140	12	NA
54	T1	0.5	169.5	78	74	M	38	31-40	Asian	25.75682425	overweight	101	65.3	48	182	134	9	NA
54	T2	1	169.5	78	74	M	38	31-40	Asian	25.75682425	overweight	105	67.8	48	182	134	9	NA
54	T3	1.5	169.5	78	74	M	38	31-40	Asian	25.75682425	overweight	110	70.8	48	182	134	10	NA
54	T4	2	169.5	78	74	M	38	31-40	Asian	25.75682425	overweight	107	70.4	48	182	134	10	NA
54	T5	2.5	169.5	78	74	M	38	31-40	Asian	25.75682425	overweight	113	73.1	48	182	134	10	NA
54	T6	3	169.5	78	74	M	38	31-40	Asian	25.75682425	overweight	123	79.8	48	182	134	11	NA
54	T7	3.5	169.5	78	74	M	38	31-40	Asian	25.75682425	overweight	130	87.5	48	182	134	11	NA
54	T8	4	169.5	78	74	M	38	31-40	Asian	25.75682425	overweight	137	98.9	48	182	134	12	NA
54	T9	4.5	169.5	78	74	M	38	31-40	Asian	25.75682425	overweight	150	123.3	48	182	134	15	A.8
55	T1	0.5	168.5	76.5	69.4	F	28	21-30	White	24.45780285	normal	46	104.8	80	192	112	7	NA
55	T2	1	168.5	76.5	69.4	F	28	21-30	White	24.45780285	normal	66	105.2	80	192	112	8	NA
55	T3	1.5	168.5	76.5	69.4	F	28	21-30	White	24.45780285	normal	79	105.5	80	192	112	9	NA
55	T4	2	168.5	76.5	69.4	F	28	21-30	White	24.45780285	normal	91	106.5	80	192	112	10	NA
55	T5	2.5	168.5	76.5	69.4	F	28	21-30	White	24.45780285	normal	100	110.7	80	192	112	12	NA
55	T6	3	168.5	76.5	69.4	F	28	21-30	White	24.45780285	normal	108	117.7	80	192	112	13	NA
55	T7	3.5	168.5	76.5	69.4	F	28	21-30	White	24.45780285	normal	115	130.3	80	192	112	14	A.8
56	T1	0.5	157.5	73	68	F	32	31-40	Asian	27.41244646	overweight	53	105.3	86	188	102	7	NA
56	T2	1	157.5	73	68	F	32	31-40	Asian	27.41244646	overweight	64	105.0	86	188	102	7	NA
56	T3	1.5	157.5	73	68	F	32	31-40	Asian	27.41244646	overweight	77	108.0	86	188	102	9	NA
56	T4	2	157.5	73	68	F	32	31-40	Asian	27.41244646	overweight	90	112.9	86	188	102	9	NA
56	T5	2.5	157.5	73	68	F	32	31-40	Asian	27.41244646	overweight	97	122.0	86	188	102	11	NA
56	T6	3	157.5	73	68	F	32	31-40	Asian	27.41244646	overweight	106	141.8	86	188	102	11	A.2
57	T1	0.5	159.1	72.9	61	F	22	21-30	More than one race	24.11362419	normal	33	81.6	62	198	136	6	NA
57	T2	1	159.1	72.9	61	F	22	21-30	More than one race	24.11362419	normal	56	84.3	62	198	136	6	NA
57	T3	1.5	159.1	72.9	61	F	22	21-30	More than one race	24.11362419	normal	78	90.7	62	198	136	6	NA
57	T4	2	159.1	72.9	61	F	22	21-30	More than one race	24.11362419	normal	96	92.2	62	198	136	7	NA
57	T5	2.5	159.1	72.9	61	F	22	21-30	More than one race	24.11362419	normal	108	97.4	62	198	136	7	NA
57	T6	3	159.1	72.9	61	F	22	21-30	More than one race	24.11362419	normal	117	100.8	62	198	136	8	NA
57	T7	3.5	159.1	72.9	61	F	22	21-30	More than one race	24.11362419	normal	124	113.5	62	198	136	10	NA
57	T8	4	159.1	72.9	61	F	22	21-30	More than one race	24.11362419	normal	130	128.3	62	198	136	12	NA
58	T1	0.5	174.1	81.6	70.5	M	35	31-40	White	23.27239405	normal	38	79.5	66	185	119	6	NA
58	T2	1	174.1	81.6	70.5	M	35	31-40	White	23.27239405	normal	58	79.8	66	185	119	7	NA
58	T3	1.5	174.1	81.6	70.5	M	35	31-40	White	23.27239405	normal	72	82.9	66	185	119	8	NA
58	T4	2	174.1	81.6	70.5	M	35	31-40	White	23.27239405	normal	90	83.0	66	185	119	10	NA
58	T5	2.5	174.1	81.6	70.5	M	35	31-40	White	23.27239405	normal	102	89.5	66	185	119	10	NA
58	T6	3	174.1	81.6	70.5	M	35	31-40	White	23.27239405	normal	110	92.0	66	185	119	11	NA
58	T7	3.5	174.1	81.6	70.5	M	35	31-40	White	23.27239405	normal	119	98.6	66	185	119	11	NA
58	T8	4	174.1	81.6	70.5	M	35	31-40	White	23.27239405	normal	127	109.6	66	185	119	13	NA
58	T9	4.5	174.1	81.6	70.5	M	35	31-40	White	23.27239405	normal	135	123.4	66	185	119	15	A.8
59	T1	0.5	155.8	71.7	52.3	F	30	21-30	White	21.54600629	normal	48	71.9	58	190	132	8	NA
59	T2	1	155.8	71.7	52.3	F	30	21-30	White	21.54600629	normal	69	73.8	58	190	132	9	NA
59	T3	1.5	155.8	71.7	52.3	F	30	21-30	White	21.54600629	normal	88	81.7	58	190	132	9	NA
59	T4	2	155.8	71.7	52.3	F	30	21-30	White	21.54600629	normal	102	81.3	58	190	132	10	NA
59	T5	2.5	155.8	71.7	52.3	F	30	21-30	White	21.54600629	normal	112	84.7	58	190	132	11	NA
59	T6	3	155.8	71.7	52.3	F	30	21-30	White	21.54600629	normal	118	93.8	58	190	132	12	NA
59	T7	3.5	155.8	71.7	52.3	F	30	21-30	White	21.54600629	normal	124	101.9	58	190	132	13	NA
59	T8	4	155.8	71.7	52.3	F	30	21-30	White	21.54600629	normal	131	125.3	58	190	132	13	NA
59	T9	4.5	155.8	71.7	52.3	F	30	21-30	White	21.54600629	normal	141	154.0	58	190	132	15	A.2
60	T1	0.5	158.7	75.4	69.5	F	31	31-40	Asian	27.59503512	overweight	57	91.5	68	189	121	6	NA
60	T2	1	158.7	75.4	69.5	F	31	31-40	Asian	27.59503512	overweight	74	97.9	68	189	121	7	NA
60	T3	1.5	158.7	75.4	69.5	F	31	31-40	Asian	27.59503512	overweight	87	99.4	68	189	121	8	NA
60	T4	2	158.7	75.4	69.5	F	31	31-40	Asian	27.59503512	overweight	94	101.5	68	189	121	8	NA
60	T5	2.5	158.7	75.4	69.5	F	31	31-40	Asian	27.59503512	overweight	103	108.4	68	189	121	10	NA
60	T6	3	158.7	75.4	69.5	F	31	31-40	Asian	27.59503512	overweight	111	125.5	68	189	121	11	NA
60	T7	3.5	158.7	75.4	69.5	F	31	31-40	Asian	27.59503512	overweight	122	153.6	68	189	121	14	A.2
61	T1	0.5	181	87.4	96.5	M	32	31-40	Asian	29.45575532	overweight	62	79.8	63	188	125	11	NA
61	T2	1	181	87.4	96.5	M	32	31-40	Asian	29.45575532	overweight	71	83.1	63	188	125	10	NA
61	T3	1.5	181	87.4	96.5	M	32	31-40	Asian	29.45575532	overweight	83	84.7	63	188	125	10	NA
61	T4	2	181	87.4	96.5	M	32	31-40	Asian	29.45575532	overweight	93	90.3	63	188	125	11	NA
61	T5	2.5	181	87.4	96.5	M	32	31-40	Asian	29.45575532	overweight	99	93.6	63	188	125	13	NA
61	T6	3	181	87.4	96.5	M	32	31-40	Asian	29.45575532	overweight	106	99.8	63	188	125	14	A.8
62	T1	0.5	166.2	78.1	64.6	F	36	31-40	White	23.36868141	normal	51	66.1	50	184	134	6	NA
62	T2	1	166.2	78.1	64.6	F	36	31-40	White	23.36868141	normal	69	67.9	50	184	134	7	NA
62	T3	1.5	166.2	78.1	64.6	F	36	31-40	White	23.36868141	normal	83	70.4	50	184	134	7	NA
62	T4	2	166.2	78.1	64.6	F	36	31-40	White	23.36868141	normal	98	74.9	50	184	134	9	NA
62	T5	2.5	166.2	78.1	64.6	F	36	31-40	White	23.36868141	normal	111	81.4	50	184	134	10	NA
62	T6	3	166.2	78.1	64.6	F	36	31-40	White	23.36868141	normal	120	89.4	50	184	134	11	NA
62	T7	3.5	166.2	78.1	64.6	F	36	31-40	White	23.36868141	normal	128	100.5	50	184	134	12	NA
62	T8	4	166.2	78.1	64.6	F	36	31-40	White	23.36868141	normal	136	118.1	50	184	134	13	NA
62	T9	4.5	166.2	78.1	64.6	F	36	31-40	White	23.36868141	normal	146	153.6	50	184	134	15	A.2
63	T1	0.5	160.3	72.2	58.4	F	27	21-30	Other	22.74137767	normal	50	88.3	78	193	115	7	NA
63	T2	1	160.3	72.2	58.4	F	27	21-30	Other	22.74137767	normal	77	93.3	78	193	115	7	NA
63	T3	1.5	160.3	72.2	58.4	F	27	21-30	Other	22.74137767	normal	95	97.5	78	193	115	8	NA
63	T4	2	160.3	72.2	58.4	F	27	21-30	Other	22.74137767	normal	108	99.3	78	193	115	8	NA
63	T5	2.5	160.3	72.2	58.4	F	27	21-30	Other	22.74137767	normal	117	104.3	78	193	115	9	NA
63	T6	3	160.3	72.2	58.4	F	27	21-30	Other	22.74137767	normal	127	111.1	78	193	115	10	NA
63	T7	3.5	160.3	72.2	58.4	F	27	21-30	Other	22.74137767	normal	135	122.6	78	193	115	12	NA
63	T8	4	160.3	72.2	58.4	F	27	21-30	Other	22.74137767	normal	143	144.5	78	193	115	14	A.2
64	T1	0.5	166.7	79.4	76.7	F	32	31-40	African-American	27.61752323	overweight	73	100.8	71	188	117	7	NA
64	T2	1	166.7	79.4	76.7	F	32	31-40	African-American	27.61752323	overweight	84	99.2	71	188	117	8	NA
64	T3	1.5	166.7	79.4	76.7	F	32	31-40	African-American	27.61752323	overweight	93	99.5	71	188	117	9	NA
64	T4	2	166.7	79.4	76.7	F	32	31-40	African-American	27.61752323	overweight	101	102.8	71	188	117	10	NA
64	T5	2.5	166.7	79.4	76.7	F	32	31-40	African-American	27.61752323	overweight	109	111.9	71	188	117	12	NA
64	T6	3	166.7	79.4	76.7	F	32	31-40	African-American	27.61752323	overweight	115	123.5	71	188	117	12	NA
64	T7	3.5	166.7	79.4	76.7	F	32	31-40	African-American	27.61752323	overweight	119	133.8	71	188	117	13	A.2
65	T1	0.5	172	81.6	60.3	F	36	31-40	Unknown or not reported	20.39449481	normal	36	89.1	74	184	110	7	NA
65	T2	1	172	81.6	60.3	F	36	31-40	Unknown or not reported	20.39449481	normal	74	97.2	74	184	110	11	NA
65	T3	1.5	172	81.6	60.3	F	36	31-40	Unknown or not reported	20.39449481	normal	93	102.4	74	184	110	11	NA
65	T4	2	172	81.6	60.3	F	36	31-40	Unknown or not reported	20.39449481	normal	99	109.4	74	184	110	11	NA
65	T5	2.5	172	81.6	60.3	F	36	31-40	Unknown or not reported	20.39449481	normal	109	113.1	74	184	110	11	NA
65	T6	3	172	81.6	60.3	F	36	31-40	Unknown or not reported	20.39449481	normal	114	123.4	74	184	110	12	NA
65	T7	3.5	172	81.6	60.3	F	36	31-40	Unknown or not reported	20.39449481	normal	123	129.9	74	184	110	13	NA
65	T8	4	172	81.6	60.3	F	36	31-40	Unknown or not reported	20.39449481	normal	129	144.8	74	184	110	13	A.2
66	T1	0.5	163.2	75	67.3	F	39	31-40	White	25.28371626	overweight	75	65.8	48	181	133	7	NA
66	T2	1	163.2	75	67.3	F	39	31-40	White	25.28371626	overweight	86	68.7	48	181	133	9	NA
66	T3	1.5	163.2	75	67.3	F	39	31-40	White	25.28371626	overweight	100	69.8	48	181	133	9	NA
66	T4	2	163.2	75	67.3	F	39	31-40	White	25.28371626	overweight	107	71.8	48	181	133	11	NA
66	T5	2.5	163.2	75	67.3	F	39	31-40	White	25.28371626	overweight	116	75.2	48	181	133	12	NA
66	T6	3	163.2	75	67.3	F	39	31-40	White	25.28371626	overweight	123	80.7	48	181	133	13	NA
66	T7	3.5	163.2	75	67.3	F	39	31-40	White	25.28371626	overweight	131	93.3	48	181	133	14	A.8
67	T1	0.5	171.9	78.3	80.9	F	38	31-40	White	27.39362137	overweight	50	71.0	72	182	110	9	NA
67	T2	1	171.9	78.3	80.9	F	38	31-40	White	27.39362137	overweight	65	74.7	72	182	110	10	NA
67	T3	1.5	171.9	78.3	80.9	F	38	31-40	White	27.39362137	overweight	81	76.8	72	182	110	11	NA
67	T4	2	171.9	78.3	80.9	F	38	31-40	White	27.39362137	overweight	95	81.7	72	182	110	11	NA
67	T5	2.5	171.9	78.3	80.9	F	38	31-40	White	27.39362137	overweight	105	84.9	72	182	110	12	NA
67	T6	3	171.9	78.3	80.9	F	38	31-40	White	27.39362137	overweight	114	94.1	72	182	110	12	NA
67	T7	3.5	171.9	78.3	80.9	F	38	31-40	White	27.39362137	overweight	124	104.1	72	182	110	13	NA
67	T8	4	171.9	78.3	80.9	F	38	31-40	White	27.39362137	overweight	135	142.0	72	182	110	15	A.8
68	T1	0.5	164.4	81.2	75.6	F	38	31-40	Other	27.98867754	overweight	62	102.9	87	182	95	7	NA
68	T2	1	164.4	81.2	75.6	F	38	31-40	Other	27.98867754	overweight	76	103.9	87	182	95	11	NA
68	T3	1.5	164.4	81.2	75.6	F	38	31-40	Other	27.98867754	overweight	86	104.3	87	182	95	12	NA
68	T4	2	164.4	81.2	75.6	F	38	31-40	Other	27.98867754	overweight	95	106.8	87	182	95	12	NA
68	T5	2.5	164.4	81.2	75.6	F	38	31-40	Other	27.98867754	overweight	104	112.8	87	182	95	13	NA
68	T6	3	164.4	81.2	75.6	F	38	31-40	Other	27.98867754	overweight	112	122.8	87	182	95	13	A.3
69	T1	0.5	167.1	78.7	60.3	F	28	21-30	White	21.59555712	normal	28	87.6	84	192	108	8	NA
69	T2	1	167.1	78.7	60.3	F	28	21-30	White	21.59555712	normal	66	92.3	84	192	108	9	NA
69	T3	1.5	167.1	78.7	60.3	F	28	21-30	White	21.59555712	normal	89	95.9	84	192	108	9	NA
69	T4	2	167.1	78.7	60.3	F	28	21-30	White	21.59555712	normal	99	96.4	84	192	108	10	NA
69	T5	2.5	167.1	78.7	60.3	F	28	21-30	White	21.59555712	normal	106	99.4	84	192	108	10	NA
69	T6	3	167.1	78.7	60.3	F	28	21-30	White	21.59555712	normal	114	103.2	84	192	108	11	NA
69	T7	3.5	167.1	78.7	60.3	F	28	21-30	White	21.59555712	normal	121	112.1	84	192	108	12	NA
69	T8	4	167.1	78.7	60.3	F	28	21-30	White	21.59555712	normal	129	123.0	84	192	108	13	NA
69	T9	4.5	167.1	78.7	60.3	F	28	21-30	White	21.59555712	normal	139	140.3	84	192	108	15	A.8
70	T1	0.5	170.6	79.1	72.4	M	38	31-40	White	24.89058585	normal	51	73.5	53	182	129	8	NA
70	T2	1	170.6	79.1	72.4	M	38	31-40	White	24.89058585	normal	69	78.5	53	182	129	8	NA
70	T3	1.5	170.6	79.1	72.4	M	38	31-40	White	24.89058585	normal	84	79.6	53	182	129	8	NA
70	T4	2	170.6	79.1	72.4	M	38	31-40	White	24.89058585	normal	96	81.4	53	182	129	9	NA
70	T5	2.5	170.6	79.1	72.4	M	38	31-40	White	24.89058585	normal	109	84.7	53	182	129	9	NA
70	T6	3	170.6	79.1	72.4	M	38	31-40	White	24.89058585	normal	118	86.8	53	182	129	10	NA
70	T7	3.5	170.6	79.1	72.4	M	38	31-40	White	24.89058585	normal	127	93.7	53	182	129	10	NA
70	T8	4	170.6	79.1	72.4	M	38	31-40	White	24.89058585	normal	136	105.6	53	182	129	11	NA
70	T9	4.5	170.6	79.1	72.4	M	38	31-40	White	24.89058585	normal	148	123.5	53	182	129	13	A.3
71	T1	0.5	179.6	86.7	119	M	31	31-40	White	36.89217811	obese	52	81.2	63	189	126	6	NA
71	T2	1	179.6	86.7	119	M	31	31-40	White	36.89217811	obese	65	83.0	63	189	126	6	NA
71	T3	1.5	179.6	86.7	119	M	31	31-40	White	36.89217811	obese	78	86.6	63	189	126	7	NA
71	T4	2	179.6	86.7	119	M	31	31-40	White	36.89217811	obese	90	88.1	63	189	126	8	NA
71	T5	2.5	179.6	86.7	119	M	31	31-40	White	36.89217811	obese	97	92.3	63	189	126	8	NA
71	T6	3	179.6	86.7	119	M	31	31-40	White	36.89217811	obese	106	100.2	63	189	126	9	NA
71	T7	3.5	179.6	86.7	119	M	31	31-40	White	36.89217811	obese	111	110.5	63	189	126	11	NA
71	T8	4	179.6	86.7	119	M	31	31-40	White	36.89217811	obese	121	123.0	63	189	126	12	NA
72	T1	0.5	166.9	79.7	73.9	F	36	31-40	White	26.52966494	overweight	52	77.0	64	184	120	7	NA
72	T2	1	166.9	79.7	73.9	F	36	31-40	White	26.52966494	overweight	84	83.3	64	184	120	7	NA
72	T3	1.5	166.9	79.7	73.9	F	36	31-40	White	26.52966494	overweight	102	85.8	64	184	120	8	NA
72	T4	2	166.9	79.7	73.9	F	36	31-40	White	26.52966494	overweight	110	89.6	64	184	120	9	NA
72	T5	2.5	166.9	79.7	73.9	F	36	31-40	White	26.52966494	overweight	115	95.7	64	184	120	9	NA
72	T6	3	166.9	79.7	73.9	F	36	31-40	White	26.52966494	overweight	123	102.0	64	184	120	11	NA
72	T7	3.5	166.9	79.7	73.9	F	36	31-40	White	26.52966494	overweight	128	116.4	64	184	120	12	NA
72	T8	4	166.9	79.7	73.9	F	36	31-40	White	26.52966494	overweight	136	146.1	64	184	120	13	A.2
73	T1	0.5	171.4	78.2	94	M	38	31-40	White	32.01545188	obese	41	100.9	75	182	107	8	NA
73	T2	1	171.4	78.2	94	M	38	31-40	White	32.01545188	obese	61	102.4	75	182	107	9	NA
73	T3	1.5	171.4	78.2	94	M	38	31-40	White	32.01545188	obese	79	101.0	75	182	107	10	NA
73	T4	2	171.4	78.2	94	M	38	31-40	White	32.01545188	obese	95	103.5	75	182	107	11	A.9
74	T1	0.5	177.6	81.7	76.6	M	36	31-40	White	24.26941299	normal	58	77.7	62	184	122	7	NA
74	T2	1	177.6	81.7	76.6	M	36	31-40	White	24.26941299	normal	66	75.5	62	184	122	8	NA
74	T3	1.5	177.6	81.7	76.6	M	36	31-40	White	24.26941299	normal	81	79.5	62	184	122	9	NA
74	T4	2	177.6	81.7	76.6	M	36	31-40	White	24.26941299	normal	94	79.9	62	184	122	10	NA
74	T5	2.5	177.6	81.7	76.6	M	36	31-40	White	24.26941299	normal	102	83.3	62	184	122	11	NA
74	T6	3	177.6	81.7	76.6	M	36	31-40	White	24.26941299	normal	109	89.8	62	184	122	12	NA
74	T7	3.5	177.6	81.7	76.6	M	36	31-40	White	24.26941299	normal	116	99.3	62	184	122	13	NA
74	T8	4	177.6	81.7	76.6	M	36	31-40	White	24.26941299	normal	124	117.8	62	184	122	13	A.6
75	T1	0.5	160.5	72.9	60.8	F	34	31-40	White	23.60225541	normal	44	66.7	55	186	131	8	NA
75	T2	1	160.5	72.9	60.8	F	34	31-40	White	23.60225541	normal	67	71.0	55	186	131	9	NA
75	T3	1.5	160.5	72.9	60.8	F	34	31-40	White	23.60225541	normal	88	73.9	55	186	131	10	NA
75	T4	2	160.5	72.9	60.8	F	34	31-40	White	23.60225541	normal	99	76.4	55	186	131	11	NA
75	T5	2.5	160.5	72.9	60.8	F	34	31-40	White	23.60225541	normal	110	79.7	55	186	131	12	NA
75	T6	3	160.5	72.9	60.8	F	34	31-40	White	23.60225541	normal	119	84.4	55	186	131	13	NA
75	T7	3.5	160.5	72.9	60.8	F	34	31-40	White	23.60225541	normal	128	96.3	55	186	131	15	A.8
76	T1	0.5	173.4	80.3	64.7	F	39	31-40	White	21.53062261	normal	36	74.2	59	181	122	11	NA
76	T2	1	173.4	80.3	64.7	F	39	31-40	White	21.53062261	normal	56	81.1	59	181	122	11	NA
76	T3	1.5	173.4	80.3	64.7	F	39	31-40	White	21.53062261	normal	73	84.8	59	181	122	11	NA
76	T4	2	173.4	80.3	64.7	F	39	31-40	White	21.53062261	normal	86	85.3	59	181	122	12	NA
76	T5	2.5	173.4	80.3	64.7	F	39	31-40	White	21.53062261	normal	95	91.0	59	181	122	12	NA
76	T6	3	173.4	80.3	64.7	F	39	31-40	White	21.53062261	normal	107	93.7	59	181	122	13	NA
76	T7	3.5	173.4	80.3	64.7	F	39	31-40	White	21.53062261	normal	116	99.1	59	181	122	13	NA
76	T8	4	173.4	80.3	64.7	F	39	31-40	White	21.53062261	normal	123	118.8	59	181	122	15	A.8
77	T1	0.5	185.7	86.5	95.7	M	40	31-40	White	27.75160659	overweight	72	81.0	77	180	103	11	NA
77	T2	1	185.7	86.5	95.7	M	40	31-40	White	27.75160659	overweight	80	84.0	77	180	103	12	NA
77	T3	1.5	185.7	86.5	95.7	M	40	31-40	White	27.75160659	overweight	86	82.4	77	180	103	12	NA
77	T4	2	185.7	86.5	95.7	M	40	31-40	White	27.75160659	overweight	90	94.3	77	180	103	13	NA
77	T5	2.5	185.7	86.5	95.7	M	40	31-40	White	27.75160659	overweight	98	101.6	77	180	103	13	NA
77	T6	3	185.7	86.5	95.7	M	40	31-40	White	27.75160659	overweight	105	113.7	77	180	103	14	A.8
78	T1	0.5	161	71.8	65.6	F	34	31-40	White	25.3076656	overweight	43	83.0	73	186	113	6	NA
78	T2	1	161	71.8	65.6	F	34	31-40	White	25.3076656	overweight	65	87.5	73	186	113	6	NA
78	T3	1.5	161	71.8	65.6	F	34	31-40	White	25.3076656	overweight	82	90.8	73	186	113	6	NA
78	T4	2	161	71.8	65.6	F	34	31-40	White	25.3076656	overweight	96	94.5	73	186	113	7	NA
78	T5	2.5	161	71.8	65.6	F	34	31-40	White	25.3076656	overweight	105	99.2	73	186	113	8	NA
78	T6	3	161	71.8	65.6	F	34	31-40	White	25.3076656	overweight	113	106.1	73	186	113	9	NA
78	T7	3.5	161	71.8	65.6	F	34	31-40	White	25.3076656	overweight	123	117.9	73	186	113	10	NA
78	T8	4	161	71.8	65.6	F	34	31-40	White	25.3076656	overweight	132	132.7	73	186	113	13	A.2
79	T1	0.5	176.6	85.9	75.3	M	39	31-40	Hispanic	24.14424213	normal	58	83.0	72	181	109	7	NA
79	T2	1	176.6	85.9	75.3	M	39	31-40	Hispanic	24.14424213	normal	68	87.5	72	181	109	7	NA
79	T3	1.5	176.6	85.9	75.3	M	39	31-40	Hispanic	24.14424213	normal	79	90.8	72	181	109	7	NA
79	T4	2	176.6	85.9	75.3	M	39	31-40	Hispanic	24.14424213	normal	89	94.5	72	181	109	7	NA
79	T5	2.5	176.6	85.9	75.3	M	39	31-40	Hispanic	24.14424213	normal	99	99.2	72	181	109	8	NA
79	T6	3	176.6	85.9	75.3	M	39	31-40	Hispanic	24.14424213	normal	108	106.1	72	181	109	8	NA
79	T7	3.5	176.6	85.9	75.3	M	39	31-40	Hispanic	24.14424213	normal	117	117.9	72	181	109	10	NA
79	T8	4	176.6	85.9	75.3	M	39	31-40	Hispanic	24.14424213	normal	124	132.7	72	181	109	11	NA
79	T9	4.5	176.6	85.9	75.3	M	39	31-40	Hispanic	24.14424213	normal	133	152.6	72	181	109	12	A.2
80	T1	0.5	170.6	81.7	71.3	M	40	31-40	White	24.49804772	normal	40	59.2	54	180	126	10	NA
80	T2	1	170.6	81.7	71.3	M	40	31-40	White	24.49804772	normal	62	65.4	54	180	126	11	NA
80	T3	1.5	170.6	81.7	71.3	M	40	31-40	White	24.49804772	normal	81	72.3	54	180	126	12	NA
80	T4	2	170.6	81.7	71.3	M	40	31-40	White	24.49804772	normal	94	76.6	54	180	126	13	NA
80	T5	2.5	170.6	81.7	71.3	M	40	31-40	White	24.49804772	normal	109	81.8	54	180	126	14	A.8
81	T1	0.5	167.3	79.6	83.2	M	47	41-50	Hispanic	29.72565578	overweight	49.4	62.9	58	173	115	7	NA
81	T2	1	167.3	79.6	83.2	M	47	41-50	Hispanic	29.72565578	overweight	66.8	67.1	58	173	115	7	NA
81	T3	1.5	167.3	79.6	83.2	M	47	41-50	Hispanic	29.72565578	overweight	83.8	68.4	58	173	115	7	NA
81	T4	2	167.3	79.6	83.2	M	47	41-50	Hispanic	29.72565578	overweight	94	69.8	58	173	115	8	NA
81	T5	2.5	167.3	79.6	83.2	M	47	41-50	Hispanic	29.72565578	overweight	104.2	75.4	58	173	115	9	NA
81	T6	3	167.3	79.6	83.2	M	47	41-50	Hispanic	29.72565578	overweight	111	82.5	58	173	115	10	NA
81	T7	3.5	167.3	79.6	83.2	M	47	41-50	Hispanic	29.72565578	overweight	119.4	91.8	58	173	115	11	NA
82	T1	0.5	157.1	74.8	53.7	F	52	51-60	White	21.75814745	normal	42	64.6	54	168	114	8	NA
82	T2	1	157.1	74.8	53.7	F	52	51-60	White	21.75814745	normal	62	68.5	54	168	114	9	NA
82	T3	1.5	157.1	74.8	53.7	F	52	51-60	White	21.75814745	normal	81.6	72.6	54	168	114	9	NA
82	T4	2	157.1	74.8	53.7	F	52	51-60	White	21.75814745	normal	98.4	82.8	54	168	114	10	NA
82	T5	2.5	157.1	74.8	53.7	F	52	51-60	White	21.75814745	normal	107.2	93.2	54	168	114	11	NA
82	T6	3	157.1	74.8	53.7	F	52	51-60	White	21.75814745	normal	111.6	95.3	54	168	114	12	NA
82	T7	3.5	157.1	74.8	53.7	F	52	51-60	White	21.75814745	normal	120.2	109.0	54	168	114	13	NA
82	T8	4	157.1	74.8	53.7	F	52	51-60	White	21.75814745	normal	132.6	131.5	54	168	114	15	A.2
83	T1	0.5	169.2	81.5	62.5	F	49	41-50	White	21.83128503	normal	42.6	83.6	62	171	109	7	NA
83	T2	1	169.2	81.5	62.5	F	49	41-50	White	21.83128503	normal	61.6	87.7	62	171	109	8	NA
83	T3	1.5	169.2	81.5	62.5	F	49	41-50	White	21.83128503	normal	75.8	90.7	62	171	109	8	NA
83	T4	2	169.2	81.5	62.5	F	49	41-50	White	21.83128503	normal	94.6	93.6	62	171	109	9	NA
83	T5	2.5	169.2	81.5	62.5	F	49	41-50	White	21.83128503	normal	102.2	102.9	62	171	109	10	NA
83	T6	3	169.2	81.5	62.5	F	49	41-50	White	21.83128503	normal	108.8	105.3	62	171	109	11	NA
83	T7	3.5	169.2	81.5	62.5	F	49	41-50	White	21.83128503	normal	114.4	115.7	62	171	109	13	NA
83	T8	4	169.2	81.5	62.5	F	49	41-50	White	21.83128503	normal	123.6	138.5	62	171	109	15	A.2
84	T1	0.5	186.3	92	71.1	M	51	51-60	White	20.4853737	normal	73	94.6	67	169	102	8	NA
84	T2	1	186.3	92	71.1	M	51	51-60	White	20.4853737	normal	80.2	98.3	67	169	102	9	NA
84	T3	1.5	186.3	92	71.1	M	51	51-60	White	20.4853737	normal	83	98.9	67	169	102	9	NA
84	T4	2	186.3	92	71.1	M	51	51-60	White	20.4853737	normal	86.4	99.2	67	169	102	10	NA
84	T5	2.5	186.3	92	71.1	M	51	51-60	White	20.4853737	normal	95.4	104.7	67	169	102	11	NA
84	T6	3	186.3	92	71.1	M	51	51-60	White	20.4853737	normal	101	109.9	67	169	102	12	NA
84	T7	3.5	186.3	92	71.1	M	51	51-60	White	20.4853737	normal	105.6	116.4	67	169	102	13	NA
84	T8	4	186.3	92	71.1	M	51	51-60	White	20.4853737	normal	113.2	131.0	67	169	102	13	A.2
85	T1	0.5	166.3	77.1	67.5	F	41	41-50	White	24.40727387	normal	44.6	81.2	64	179	115	11	NA
85	T2	1	166.3	77.1	67.5	F	41	41-50	White	24.40727387	normal	73.8	82.8	64	179	115	11	NA
85	T3	1.5	166.3	77.1	67.5	F	41	41-50	White	24.40727387	normal	87.8	83.6	64	179	115	12	NA
85	T4	2	166.3	77.1	67.5	F	41	41-50	White	24.40727387	normal	101	88.5	64	179	115	12	NA
85	T5	2.5	166.3	77.1	67.5	F	41	41-50	White	24.40727387	normal	108.6	102.7	64	179	115	12	NA
85	T6	3	166.3	77.1	67.5	F	41	41-50	White	24.40727387	normal	114.2	115.3	64	179	115	12	NA
85	T7	3.5	166.3	77.1	67.5	F	41	41-50	White	24.40727387	normal	120.4	124.4	64	179	115	13	NA
85	T8	4	166.3	77.1	67.5	F	41	41-50	White	24.40727387	normal	129.8	145.7	64	179	115	15	A.2
87	T1	0.5	160.6	72.8	68.7	F	58	51-60	White	26.63579448	overweight	52.6	66.1	57	162	105	7	NA
87	T2	1	160.6	72.8	68.7	F	58	51-60	White	26.63579448	overweight	73.6	71.5	57	162	105	8	NA
87	T3	1.5	160.6	72.8	68.7	F	58	51-60	White	26.63579448	overweight	95	69.3	57	162	105	9	NA
87	T4	2	160.6	72.8	68.7	F	58	51-60	White	26.63579448	overweight	103.2	73.6	57	162	105	11	NA
87	T5	2.5	160.6	72.8	68.7	F	58	51-60	White	26.63579448	overweight	111.8	77.8	57	162	105	12	NA
87	T6	3	160.6	72.8	68.7	F	58	51-60	White	26.63579448	overweight	119.8	85.0	57	162	105	13	NA
87	T7	3.5	160.6	72.8	68.7	F	58	51-60	White	26.63579448	overweight	129.8	98.8	57	162	105	15	A.8
88	T1	0.5	177.5	86.9	68.7	F	57	51-60	White	21.80519738	normal	38.4	96.6	75	163	88	9	NA
88	T2	1	177.5	86.9	68.7	F	57	51-60	White	21.80519738	normal	66.4	96.5	75	163	88	9	NA
88	T3	1.5	177.5	86.9	68.7	F	57	51-60	White	21.80519738	normal	84.2	100.4	75	163	88	11	NA
88	T4	2	177.5	86.9	68.7	F	57	51-60	White	21.80519738	normal	97.2	102.8	75	163	88	11	NA
88	T5	2.5	177.5	86.9	68.7	F	57	51-60	White	21.80519738	normal	105.6	104.5	75	163	88	12	NA
88	T6	3	177.5	86.9	68.7	F	57	51-60	White	21.80519738	normal	107.8	109.6	75	163	88	13	NA
88	T7	3.5	177.5	86.9	68.7	F	57	51-60	White	21.80519738	normal	114.8	121.0	75	163	88	13	A.2
89	T1	0.5	179.3	83.7	90.5	M	56	51-60	White	28.15062232	overweight	56.6	87.0	74	164	90	7	NA
89	T2	1	179.3	83.7	90.5	M	56	51-60	White	28.15062232	overweight	69.4	91.2	74	164	90	8	NA
89	T3	1.5	179.3	83.7	90.5	M	56	51-60	White	28.15062232	overweight	81.2	95.3	74	164	90	9	NA
89	T4	2	179.3	83.7	90.5	M	56	51-60	White	28.15062232	overweight	91.6	100.2	74	164	90	9	NA
89	T5	2.5	179.3	83.7	90.5	M	56	51-60	White	28.15062232	overweight	99.6	104.2	74	164	90	10	NA
89	T6	3	179.3	83.7	90.5	M	56	51-60	White	28.15062232	overweight	107.4	112.3	74	164	90	11	NA
89	T7	3.5	179.3	83.7	90.5	M	56	51-60	White	28.15062232	overweight	114.8	123.6	74	164	90	12	A.2
90	T1	0.5	164.3	78.4	59.3	F	47	41-50	White	21.96744595	normal	45.2	77.9	74	173	99	9	NA
90	T2	1	164.3	78.4	59.3	F	47	41-50	White	21.96744595	normal	70.8	79.2	74	173	99	9	NA
90	T3	1.5	164.3	78.4	59.3	F	47	41-50	White	21.96744595	normal	86.2	80.7	74	173	99	9	NA
90	T4	2	164.3	78.4	59.3	F	47	41-50	White	21.96744595	normal	96.4	83.8	74	173	99	10	NA
90	T5	2.5	164.3	78.4	59.3	F	47	41-50	White	21.96744595	normal	105.2	87.5	74	173	99	11	NA
90	T6	3	164.3	78.4	59.3	F	47	41-50	White	21.96744595	normal	112.6	95.5	74	173	99	12	NA
90	T7	3.5	164.3	78.4	59.3	F	47	41-50	White	21.96744595	normal	119.4	112.6	74	173	99	13	NA
91	T1	0.5	181.6	87.7	83.3	F	47	41-50	White	25.25883483	overweight	47.2	81.7	70	173	103	7	NA
91	T2	1	181.6	87.7	83.3	F	47	41-50	White	25.25883483	overweight	63.8	83.0	70	173	103	9	NA
91	T3	1.5	181.6	87.7	83.3	F	47	41-50	White	25.25883483	overweight	78	84.8	70	173	103	10	NA
91	T4	2	181.6	87.7	83.3	F	47	41-50	White	25.25883483	overweight	90.8	86.9	70	173	103	12	NA
91	T5	2.5	181.6	87.7	83.3	F	47	41-50	White	25.25883483	overweight	105	87.6	70	173	103	12	NA
91	T6	3	181.6	87.7	83.3	F	47	41-50	White	25.25883483	overweight	115	94.5	70	173	103	13	NA
91	T7	3.5	181.6	87.7	83.3	F	47	41-50	White	25.25883483	overweight	119.2	97.9	70	173	103	13	NA
92	T1	0.5	157.7	73.2	77.3	F	42	41-50	White	31.0825118	obese	47.4	78.6	62	178	116	7	NA
92	T2	1	157.7	73.2	77.3	F	42	41-50	White	31.0825118	obese	72	82.7	62	178	116	7	NA
92	T3	1.5	157.7	73.2	77.3	F	42	41-50	White	31.0825118	obese	90.6	87.7	62	178	116	8	NA
92	T4	2	157.7	73.2	77.3	F	42	41-50	White	31.0825118	obese	103	92.0	62	178	116	9	NA
92	T5	2.5	157.7	73.2	77.3	F	42	41-50	White	31.0825118	obese	111.6	98.1	62	178	116	10	NA
92	T6	3	157.7	73.2	77.3	F	42	41-50	White	31.0825118	obese	119.4	106.3	62	178	116	11	NA
92	T7	3.5	157.7	73.2	77.3	F	42	41-50	White	31.0825118	obese	125.6	119.5	62	178	116	12	NA
92	T8	4	157.7	73.2	77.3	F	42	41-50	White	31.0825118	obese	147.8	144.2	62	178	116	13	A.2
93	T1	0.5	166.2	79.3	87.6	F	55	51-60	White	31.71334611	obese	61.8	83.6	67	165	98	11	NA
93	T2	1	166.2	79.3	87.6	F	55	51-60	White	31.71334611	obese	83.8	86.1	67	165	98	11	NA
93	T3	1.5	166.2	79.3	87.6	F	55	51-60	White	31.71334611	obese	97.2	97.8	67	165	98	12	NA
93	T4	2	166.2	79.3	87.6	F	55	51-60	White	31.71334611	obese	104.8	86.4	67	165	98	12	NA
93	T5	2.5	166.2	79.3	87.6	F	55	51-60	White	31.71334611	obese	111.8	93.5	67	165	98	13	NA
93	T6	3	166.2	79.3	87.6	F	55	51-60	White	31.71334611	obese	123.2	103.5	67	165	98	14	A.8
94	T1	0.5	159.3	74.5	54.5	F	47	41-50	White	21.47657142	normal	40.8	89.0	66	173	107	8	NA
94	T2	1	159.3	74.5	54.5	F	47	41-50	White	21.47657142	normal	67.6	90.8	66	173	107	8	NA
94	T3	1.5	159.3	74.5	54.5	F	47	41-50	White	21.47657142	normal	90.8	91.5	66	173	107	9	NA
94	T4	2	159.3	74.5	54.5	F	47	41-50	White	21.47657142	normal	104.4	95.3	66	173	107	9	NA
94	T5	2.5	159.3	74.5	54.5	F	47	41-50	White	21.47657142	normal	115.8	98.8	66	173	107	10	NA
94	T6	3	159.3	74.5	54.5	F	47	41-50	White	21.47657142	normal	124.6	107.2	66	173	107	11	NA
94	T7	3.5	159.3	74.5	54.5	F	47	41-50	White	21.47657142	normal	133	122.0	66	173	107	13	NA
94	T8	4	159.3	74.5	54.5	F	47	41-50	White	21.47657142	normal	143.2	139.3	66	173	107	14	A.2
95	T1	0.5	169.5	79.2	67.5	M	51	51-60	More than one race	23.4944005	normal	48.6	76.0	68	169	101	9	NA
95	T2	1	169.5	79.2	67.5	M	51	51-60	More than one race	23.4944005	normal	69.8	77.3	68	169	101	9	NA
95	T3	1.5	169.5	79.2	67.5	M	51	51-60	More than one race	23.4944005	normal	81.6	78.5	68	169	101	9	NA
95	T4	2	169.5	79.2	67.5	M	51	51-60	More than one race	23.4944005	normal	92.6	78.9	68	169	101	9	NA
95	T5	2.5	169.5	79.2	67.5	M	51	51-60	More than one race	23.4944005	normal	100.6	80.8	68	169	101	9	NA
95	T6	3	169.5	79.2	67.5	M	51	51-60	More than one race	23.4944005	normal	106.4	87.5	68	169	101	9	NA
95	T7	3.5	169.5	79.2	67.5	M	51	51-60	More than one race	23.4944005	normal	111.2	96.8	68	169	101	10	NA
95	T8	4	169.5	79.2	67.5	M	51	51-60	More than one race	23.4944005	normal	118	118.7	68	169	101	11	A.2
96	T1	0.5	175.7	81.8	76.4	M	60	51-60	White	24.74855436	normal	53	78.4	60	160	100	9	NA
96	T2	1	175.7	81.8	76.4	M	60	51-60	White	24.74855436	normal	71.6	80.8	60	160	100	9	NA
96	T3	1.5	175.7	81.8	76.4	M	60	51-60	White	24.74855436	normal	83.6	84.3	60	160	100	9	NA
96	T4	2	175.7	81.8	76.4	M	60	51-60	White	24.74855436	normal	93.8	88.5	60	160	100	10	NA
96	T5	2.5	175.7	81.8	76.4	M	60	51-60	White	24.74855436	normal	104	93.1	60	160	100	10	NA
96	T6	3	175.7	81.8	76.4	M	60	51-60	White	24.74855436	normal	112	99.5	60	160	100	11	NA
96	T7	3.5	175.7	81.8	76.4	M	60	51-60	White	24.74855436	normal	118.4	109.5	60	160	100	11	NA
96	T8	4	175.7	81.8	76.4	M	60	51-60	White	24.74855436	normal	123	123.5	60	160	100	12	A.2
97	T1	0.5	168.3	80.7	64.2	F	43	41-50	White	22.66557787	normal	60.6	82.7	59	177	118	7	NA
97	T2	1	168.3	80.7	64.2	F	43	41-50	White	22.66557787	normal	80.4	87.8	59	177	118	7	NA
97	T3	1.5	168.3	80.7	64.2	F	43	41-50	White	22.66557787	normal	88.8	86.9	59	177	118	8	NA
97	T4	2	168.3	80.7	64.2	F	43	41-50	White	22.66557787	normal	98.4	93.9	59	177	118	9	NA
97	T5	2.5	168.3	80.7	64.2	F	43	41-50	White	22.66557787	normal	108	101.8	59	177	118	10	NA
97	T6	3	168.3	80.7	64.2	F	43	41-50	White	22.66557787	normal	116.8	109.7	59	177	118	12	NA
97	T7	3.5	168.3	80.7	64.2	F	43	41-50	White	22.66557787	normal	125	126.3	59	177	118	13	NA
97	T8	4	168.3	80.7	64.2	F	43	41-50	White	22.66557787	normal	132.6	146.5	59	177	118	14	A.8
98	T1	0.5	162.1	80.6	69	F	57	51-60	White	26.25929493	overweight	49.6	81.9	59	163	104	8	NA
98	T2	1	162.1	80.6	69	F	57	51-60	White	26.25929493	overweight	66.8	84.1	59	163	104	8	NA
98	T3	1.5	162.1	80.6	69	F	57	51-60	White	26.25929493	overweight	76.6	86.4	59	163	104	8	NA
98	T4	2	162.1	80.6	69	F	57	51-60	White	26.25929493	overweight	90.6	95.0	59	163	104	9	NA
98	T5	2.5	162.1	80.6	69	F	57	51-60	White	26.25929493	overweight	99.2	99.5	59	163	104	10	NA
98	T6	3	162.1	80.6	69	F	57	51-60	White	26.25929493	overweight	108.4	114.1	59	163	104	11	NA
98	T7	3.5	162.1	80.6	69	F	57	51-60	White	26.25929493	overweight	116.8	137.3	59	163	104	12	A.2
99	T1	0.5	172.8	82.1	71.9	F	42	41-50	White	24.07916452	normal	48.8	85.4	76	178	102	7	NA
99	T2	1	172.8	82.1	71.9	F	42	41-50	White	24.07916452	normal	69.6	85.2	76	178	102	9	NA
99	T3	1.5	172.8	82.1	71.9	F	42	41-50	White	24.07916452	normal	82	88.5	76	178	102	9	NA
99	T4	2	172.8	82.1	71.9	F	42	41-50	White	24.07916452	normal	99.6	91.5	76	178	102	10	NA
99	T5	2.5	172.8	82.1	71.9	F	42	41-50	White	24.07916452	normal	109.2	94.0	76	178	102	11	NA
99	T6	3	172.8	82.1	71.9	F	42	41-50	White	24.07916452	normal	116.2	99.8	76	178	102	11	NA
99	T7	3.5	172.8	82.1	71.9	F	42	41-50	White	24.07916452	normal	123.2	109.4	76	178	102	12	NA
99	T8	4	172.8	82.1	71.9	F	42	41-50	White	24.07916452	normal	130	123.8	76	178	102	13	NA
99	T9	4.5	172.8	82.1	71.9	F	42	41-50	White	24.07916452	normal	139.6	155.8	76	178	102	14	A.2
100	T1	0.5	165.3	77.6	55.9	F	49	41-50	White	20.45813786	normal	47.4	69.9	60	171	111	8	NA
100	T2	1	165.3	77.6	55.9	F	49	41-50	White	20.45813786	normal	76.4	74.8	60	171	111	8	NA
100	T3	1.5	165.3	77.6	55.9	F	49	41-50	White	20.45813786	normal	96.4	77.8	60	171	111	9	NA
100	T4	2	165.3	77.6	55.9	F	49	41-50	White	20.45813786	normal	110.4	78.3	60	171	111	9	NA
100	T5	2.5	165.3	77.6	55.9	F	49	41-50	White	20.45813786	normal	120.4	83.5	60	171	111	9	NA
100	T6	3	165.3	77.6	55.9	F	49	41-50	White	20.45813786	normal	128	88.1	60	171	111	9	NA
100	T7	3.5	165.3	77.6	55.9	F	49	41-50	White	20.45813786	normal	134.6	93.5	60	171	111	10	NA
100	T8	4	165.3	77.6	55.9	F	49	41-50	White	20.45813786	normal	141.4	103.8	60	171	111	11	NA
100	T9	4.5	165.3	77.6	55.9	F	49	41-50	White	20.45813786	normal	149.2	130.4	60	171	111	12	A.2
101	T1	0.5	181.7	88.6	83.6	M	51	51-60	White	25.32190778	overweight	54.4	71.4	58	169	111	10	NA
101	T2	1	181.7	88.6	83.6	M	51	51-60	White	25.32190778	overweight	66.8	71.7	58	169	111	10	NA
101	T3	1.5	181.7	88.6	83.6	M	51	51-60	White	25.32190778	overweight	77.8	72.8	58	169	111	10	NA
101	T4	2	181.7	88.6	83.6	M	51	51-60	White	25.32190778	overweight	90.4	75.5	58	169	111	11	NA
101	T5	2.5	181.7	88.6	83.6	M	51	51-60	White	25.32190778	overweight	99.6	78.1	58	169	111	11	NA
101	T6	3	181.7	88.6	83.6	M	51	51-60	White	25.32190778	overweight	105.8	83.8	58	169	111	12	NA
101	T7	3.5	181.7	88.6	83.6	M	51	51-60	White	25.32190778	overweight	112.8	90.6	58	169	111	13	NA
101	T8	4	181.7	88.6	83.6	M	51	51-60	White	25.32190778	overweight	120.4	100.0	58	169	111	13	NA
101	T9	4.5	181.7	88.6	83.6	M	51	51-60	White	25.32190778	overweight	128.8	115.1	58	169	111	14	A.8
102	T1	0.5	168.6	79.7	88.3	M	59	51-60	White	31.06315495	obese	49.2	84.4	67	161	94	7	NA
102	T2	1	168.6	79.7	88.3	M	59	51-60	White	31.06315495	obese	64.4	89.6	67	161	94	7	NA
102	T3	1.5	168.6	79.7	88.3	M	59	51-60	White	31.06315495	obese	75.4	93.9	67	161	94	7	NA
102	T4	2	168.6	79.7	88.3	M	59	51-60	White	31.06315495	obese	84	98.5	67	161	94	9	NA
102	T5	2.5	168.6	79.7	88.3	M	59	51-60	White	31.06315495	obese	94	104.4	67	161	94	11	NA
102	T6	3	168.6	79.7	88.3	M	59	51-60	White	31.06315495	obese	103	112.8	67	161	94	13	NA
102	T7	3.5	168.6	79.7	88.3	M	59	51-60	White	31.06315495	obese	110.8	126.1	67	161	94	15	A.2
103	T1	0.5	177	83.7	67.5	M	59	51-60	White	21.54553289	normal	50.4	76.6	61	161	100	6	NA
103	T2	1	177	83.7	67.5	M	59	51-60	White	21.54553289	normal	72.6	77.9	61	161	100	7	NA
103	T3	1.5	177	83.7	67.5	M	59	51-60	White	21.54553289	normal	87.8	80.9	61	161	100	9	NA
103	T4	2	177	83.7	67.5	M	59	51-60	White	21.54553289	normal	98.6	81.9	61	161	100	10	NA
103	T5	2.5	177	83.7	67.5	M	59	51-60	White	21.54553289	normal	106.8	87.9	61	161	100	11	NA
103	T6	3	177	83.7	67.5	M	59	51-60	White	21.54553289	normal	114.8	93.0	61	161	100	13	NA
103	T7	3.5	177	83.7	67.5	M	59	51-60	White	21.54553289	normal	122.4	107.1	61	161	100	14	A.8
104	T1	0.5	166.1	76	83.1	F	46	41-50	White	30.12047101	obese	47.2	88.5	64	174	110	7	NA
104	T2	1	166.1	76	83.1	F	46	41-50	White	30.12047101	obese	72.8	91.8	64	174	110	9	NA
104	T3	1.5	166.1	76	83.1	F	46	41-50	White	30.12047101	obese	89.4	93.7	64	174	110	9	NA
104	T4	2	166.1	76	83.1	F	46	41-50	White	30.12047101	obese	103.4	95.9	64	174	110	10	NA
104	T5	2.5	166.1	76	83.1	F	46	41-50	White	30.12047101	obese	112.2	101.8	64	174	110	10	NA
104	T6	3	166.1	76	83.1	F	46	41-50	White	30.12047101	obese	121.8	108.6	64	174	110	12	NA
104	T7	3.5	166.1	76	83.1	F	46	41-50	White	30.12047101	obese	128.6	121.0	64	174	110	12	NA
104	T8	4	166.1	76	83.1	F	46	41-50	White	30.12047101	obese	134.2	143.8	64	174	110	13	A.2
105	T1	0.5	176.8	84.7	70.9	M	54	51-60	White	22.68201921	normal	42.4	66.1	58	166	108	8	NA
105	T2	1	176.8	84.7	70.9	M	54	51-60	White	22.68201921	normal	63.8	70.2	58	166	108	8	NA
105	T3	1.5	176.8	84.7	70.9	M	54	51-60	White	22.68201921	normal	80.6	73.3	58	166	108	9	NA
105	T4	2	176.8	84.7	70.9	M	54	51-60	White	22.68201921	normal	89	77.8	58	166	108	9	NA
105	T5	2.5	176.8	84.7	70.9	M	54	51-60	White	22.68201921	normal	101.8	83.2	58	166	108	10	NA
105	T6	3	176.8	84.7	70.9	M	54	51-60	White	22.68201921	normal	112.2	88.4	58	166	108	11	NA
105	T7	3.5	176.8	84.7	70.9	M	54	51-60	White	22.68201921	normal	117.8	96.0	58	166	108	12	NA
105	T8	4	176.8	84.7	70.9	M	54	51-60	White	22.68201921	normal	125	104.6	58	166	108	13	NA
105	T9	4.5	176.8	84.7	70.9	M	54	51-60	White	22.68201921	normal	135.2	121.1	58	166	108	14	A.8
106	T1	0.5	175	81.7	61.3	F	60	51-60	White	20.01632653	normal	120.8	95.5	70	160	90	7	NA
106	T2	1	175	81.7	61.3	F	60	51-60	White	20.01632653	normal	133.2	100.1	70	160	90	8	NA
106	T3	1.5	175	81.7	61.3	F	60	51-60	White	20.01632653	normal	141.4	99.3	70	160	90	8	NA
106	T4	2	175	81.7	61.3	F	60	51-60	White	20.01632653	normal	128.8	99.0	70	160	90	8	NA
106	T5	2.5	175	81.7	61.3	F	60	51-60	White	20.01632653	normal	126	98.5	70	160	90	9	NA
106	T6	3	175	81.7	61.3	F	60	51-60	White	20.01632653	normal	127.4	103.3	70	160	90	9	NA
106	T7	3.5	175	81.7	61.3	F	60	51-60	White	20.01632653	normal	129.4	108.5	70	160	90	10	NA
106	T8	4	175	81.7	61.3	F	60	51-60	White	20.01632653	normal	136.8	114.4	70	160	90	12	NA
106	T9	4.5	175	81.7	61.3	F	60	51-60	White	20.01632653	normal	151.8	136.0	70	160	90	15	A.2
107	T1	0.5	151.4	66.6	76.4	F	53	51-60	White	33.33048308	obese	50.4	98.4	83	167	84	11	NA
107	T2	1	151.4	66.6	76.4	F	53	51-60	White	33.33048308	obese	73	100.9	83	167	84	11	NA
107	T3	1.5	151.4	66.6	76.4	F	53	51-60	White	33.33048308	obese	91.6	105.5	83	167	84	12	NA
107	T4	2	151.4	66.6	76.4	F	53	51-60	White	33.33048308	obese	102.6	110.3	83	167	84	13	NA
107	T5	2.5	151.4	66.6	76.4	F	53	51-60	White	33.33048308	obese	112.6	119.0	83	167	84	13	NA
107	T6	3	151.4	66.6	76.4	F	53	51-60	White	33.33048308	obese	122.2	133.0	83	167	84	13	A.2
108	T1	0.5	164.6	75.2	77.5	F	49	41-50	White	28.60500584	overweight	39.8	72.3	59	171	112	7	NA
108	T2	1	164.6	75.2	77.5	F	49	41-50	White	28.60500584	overweight	41.2	74.2	59	171	112	7	NA
108	T3	1.5	164.6	75.2	77.5	F	49	41-50	White	28.60500584	overweight	79.2	77.9	59	171	112	7	NA
108	T4	2	164.6	75.2	77.5	F	49	41-50	White	28.60500584	overweight	94.8	81.5	59	171	112	8	NA
108	T5	2.5	164.6	75.2	77.5	F	49	41-50	White	28.60500584	overweight	106.4	86.8	59	171	112	9	NA
108	T6	3	164.6	75.2	77.5	F	49	41-50	White	28.60500584	overweight	116.2	96.5	59	171	112	11	NA
108	T7	3.5	164.6	75.2	77.5	F	49	41-50	White	28.60500584	overweight	126.6	107.1	59	171	112	12	NA
108	T8	4	164.6	75.2	77.5	F	49	41-50	White	28.60500584	overweight	141.8	131.0	59	171	112	13	A.2
109	T1	0.5	173.5	84.2	74.8	F	54	51-60	White	24.84864088	normal	43.2	98.2	70	166	96	7	NA
109	T2	1	173.5	84.2	74.8	F	54	51-60	White	24.84864088	normal	65	106.0	70	166	96	8	NA
109	T3	1.5	173.5	84.2	74.8	F	54	51-60	White	24.84864088	normal	82	107.4	70	166	96	7	NA
109	T4	2	173.5	84.2	74.8	F	54	51-60	White	24.84864088	normal	96	106.4	70	166	96	10	NA
109	T5	2.5	173.5	84.2	74.8	F	54	51-60	White	24.84864088	normal	106.2	111.8	70	166	96	12	NA
109	T6	3	173.5	84.2	74.8	F	54	51-60	White	24.84864088	normal	113.2	115.0	70	166	96	11	NA
109	T7	3.5	173.5	84.2	74.8	F	54	51-60	White	24.84864088	normal	117.2	124.7	70	166	96	12	A.2
110	T1	0.5	171.5	80.2	98.7	M	58	51-60	White	33.5574463	obese	50.8	91.5	68	162	94	11	NA
110	T2	1	171.5	80.2	98.7	M	58	51-60	White	33.5574463	obese	61.8	90.8	68	162	94	11	NA
110	T3	1.5	171.5	80.2	98.7	M	58	51-60	White	33.5574463	obese	77.4	93.0	68	162	94	11	NA
110	T4	2	171.5	80.2	98.7	M	58	51-60	White	33.5574463	obese	89.6	93.9	68	162	94	11	NA
110	T5	2.5	171.5	80.2	98.7	M	58	51-60	White	33.5574463	obese	100.8	100.4	68	162	94	11	NA
110	T6	3	171.5	80.2	98.7	M	58	51-60	White	33.5574463	obese	108.2	107.7	68	162	94	11	NA
110	T7	3.5	171.5	80.2	98.7	M	58	51-60	White	33.5574463	obese	114.8	118.5	68	162	94	12	A.2
111	T1	0.5	162.2	75.3	76.1	F	59	51-60	White	28.92563868	overweight	45.4	71.0	53	161	108	7	NA
111	T2	1	162.2	75.3	76.1	F	59	51-60	White	28.92563868	overweight	65.6	76.5	53	161	108	9	NA
111	T3	1.5	162.2	75.3	76.1	F	59	51-60	White	28.92563868	overweight	83	80.4	53	161	108	11	NA
111	T4	2	162.2	75.3	76.1	F	59	51-60	White	28.92563868	overweight	96.4	84.2	53	161	108	11	NA
111	T5	2.5	162.2	75.3	76.1	F	59	51-60	White	28.92563868	overweight	109.6	90.0	53	161	108	12	NA
111	T6	3	162.2	75.3	76.1	F	59	51-60	White	28.92563868	overweight	115.8	99.8	53	161	108	12	NA
111	T7	3.5	162.2	75.3	76.1	F	59	51-60	White	28.92563868	overweight	126.4	115.3	53	161	108	13	NA
111	T8	4	162.2	75.3	76.1	F	59	51-60	White	28.92563868	overweight	135.8	134.4	53	161	108	15	A.2
112	T1	0.5	180.6	83.8	86.7	M	60	51-60	White	26.58175222	overweight	98	94.8	71	160	89	9	NA
112	T2	1	180.6	83.8	86.7	M	60	51-60	White	26.58175222	overweight	87.2	96.3	71	160	89	9	NA
112	T3	1.5	180.6	83.8	86.7	M	60	51-60	White	26.58175222	overweight	77.2	97.7	71	160	89	9	NA
112	T4	2	180.6	83.8	86.7	M	60	51-60	White	26.58175222	overweight	92.2	99.5	71	160	89	9	NA
112	T5	2.5	180.6	83.8	86.7	M	60	51-60	White	26.58175222	overweight	102.2	103.5	71	160	89	10	NA
112	T6	3	180.6	83.8	86.7	M	60	51-60	White	26.58175222	overweight	110.8	111.5	71	160	89	10	NA
112	T7	3.5	180.6	83.8	86.7	M	60	51-60	White	26.58175222	overweight	118.4	122.4	71	160	89	11	A.2
113	T1	0.5	168.5	79.4	70.1	F	47	41-50	White	24.68983613	normal	45.4	83.0	60	173	113	6	NA
113	T2	1	168.5	79.4	70.1	F	47	41-50	White	24.68983613	normal	75	88.2	60	173	113	6	NA
113	T3	1.5	168.5	79.4	70.1	F	47	41-50	White	24.68983613	normal	92	90.8	60	173	113	7	NA
113	T4	2	168.5	79.4	70.1	F	47	41-50	White	24.68983613	normal	100.8	95.4	60	173	113	9	NA
113	T5	2.5	168.5	79.4	70.1	F	47	41-50	White	24.68983613	normal	109.4	101.0	60	173	113	10	NA
113	T6	3	168.5	79.4	70.1	F	47	41-50	White	24.68983613	normal	115.6	112.4	60	173	113	11	NA
113	T7	3.5	168.5	79.4	70.1	F	47	41-50	White	24.68983613	normal	121.4	131.9	60	173	113	13	A.2
114	T1	0.5	182.9	82.8	97.5	M	44	41-50	White	29.14588217	overweight	67	92.0	78	176	98	10	NA
114	T2	1	182.9	82.8	97.5	M	44	41-50	White	29.14588217	overweight	76.8	93.7	78	176	98	10	NA
114	T3	1.5	182.9	82.8	97.5	M	44	41-50	White	29.14588217	overweight	91.8	95.3	78	176	98	10	NA
114	T4	2	182.9	82.8	97.5	M	44	41-50	White	29.14588217	overweight	102	97.6	78	176	98	11	NA
114	T5	2.5	182.9	82.8	97.5	M	44	41-50	White	29.14588217	overweight	110.6	103.1	78	176	98	11	NA
114	T6	3	182.9	82.8	97.5	M	44	41-50	White	29.14588217	overweight	117	109.7	78	176	98	12	NA
114	T7	3.5	182.9	82.8	97.5	M	44	41-50	White	29.14588217	overweight	123.2	118.7	78	176	98	13	NA
114	T8	4	182.9	82.8	97.5	M	44	41-50	White	29.14588217	overweight	130	133.2	78	176	98	15	A.2
115	T1	0.5	190.1	89.4	97.1	M	52	51-60	White	26.8692161	overweight	33.4	66.6	55	168	113	7	NA
115	T2	1	190.1	89.4	97.1	M	52	51-60	White	26.8692161	overweight	57.2	69.2	55	168	113	7	NA
115	T3	1.5	190.1	89.4	97.1	M	52	51-60	White	26.8692161	overweight	78	70.5	55	168	113	8	NA
115	T4	2	190.1	89.4	97.1	M	52	51-60	White	26.8692161	overweight	88.4	72.3	55	168	113	9	NA
115	T5	2.5	190.1	89.4	97.1	M	52	51-60	White	26.8692161	overweight	95.2	76.3	55	168	113	11	NA
115	T6	3	190.1	89.4	97.1	M	52	51-60	White	26.8692161	overweight	101.4	82.3	55	168	113	12	NA
115	T7	3.5	190.1	89.4	97.1	M	52	51-60	White	26.8692161	overweight	107	90.9	55	168	113	13	NA
115	T8	4	190.1	89.4	97.1	M	52	51-60	White	26.8692161	overweight	112.4	100.3	55	168	113	14	A.8
116	T1	0.5	175.7	81.8	80.1	M	41	41-50	White	25.94711001	overweight	51.4	64.5	49	179	130	8	NA
116	T2	1	175.7	81.8	80.1	M	41	41-50	White	25.94711001	overweight	67.4	65.3	49	179	130	8	NA
116	T3	1.5	175.7	81.8	80.1	M	41	41-50	White	25.94711001	overweight	80.4	68.0	49	179	130	8	NA
116	T4	2	175.7	81.8	80.1	M	41	41-50	White	25.94711001	overweight	92.8	72.2	49	179	130	11	NA
116	T5	2.5	175.7	81.8	80.1	M	41	41-50	White	25.94711001	overweight	104.4	77.0	49	179	130	11	NA
116	T6	3	175.7	81.8	80.1	M	41	41-50	White	25.94711001	overweight	112.4	84.7	49	179	130	12	NA
116	T7	3.5	175.7	81.8	80.1	M	41	41-50	White	25.94711001	overweight	121.4	95.0	49	179	130	14	A.8
117	T1	0.5	176.9	84.1	59.6	F	42	41-50	White	19.04542173	normal	31.4	91.0	74	178	104	8	NA
117	T2	1	176.9	84.1	59.6	F	42	41-50	White	19.04542173	normal	56	89.3	74	178	104	8	NA
117	T3	1.5	176.9	84.1	59.6	F	42	41-50	White	19.04542173	normal	75.4	89.0	74	178	104	9	NA
117	T4	2	176.9	84.1	59.6	F	42	41-50	White	19.04542173	normal	88	89.5	74	178	104	9	NA
117	T5	2.5	176.9	84.1	59.6	F	42	41-50	White	19.04542173	normal	98	94.1	74	178	104	11	NA
117	T6	3	176.9	84.1	59.6	F	42	41-50	White	19.04542173	normal	104.8	99.6	74	178	104	12	NA
117	T7	3.5	176.9	84.1	59.6	F	42	41-50	White	19.04542173	normal	110.8	118.4	74	178	104	12	NA
117	T8	4	176.9	84.1	59.6	F	42	41-50	White	19.04542173	normal	117.4	139.8	74	178	104	13	A.2
118	T1	0.5	163	77.5	65.1	F	56	51-60	White	24.50223945	normal	55.2	67.8	59	164	105	8	NA
118	T2	1	163	77.5	65.1	F	56	51-60	White	24.50223945	normal	79.8	70.8	59	164	105	9	NA
118	T3	1.5	163	77.5	65.1	F	56	51-60	White	24.50223945	normal	91.4	72.9	59	164	105	9	NA
118	T4	2	163	77.5	65.1	F	56	51-60	White	24.50223945	normal	104.8	78.5	59	164	105	10	NA
118	T5	2.5	163	77.5	65.1	F	56	51-60	White	24.50223945	normal	114.6	86.2	59	164	105	10	NA
118	T6	3	163	77.5	65.1	F	56	51-60	White	24.50223945	normal	123	94.4	59	164	105	11	NA
118	T7	3.5	163	77.5	65.1	F	56	51-60	White	24.50223945	normal	132.6	108.0	59	164	105	12	NA
118	T8	4	163	77.5	65.1	F	56	51-60	White	24.50223945	normal	142.8	131.2	59	164	105	14	A.2
119	T1	0.5	157.9	71.7	56.6	F	49	41-50	White	22.70137544	normal	53.8	84.8	73	171	98	7	NA
119	T2	1	157.9	71.7	56.6	F	49	41-50	White	22.70137544	normal	70	84.3	73	171	98	8	NA
119	T3	1.5	157.9	71.7	56.6	F	49	41-50	White	22.70137544	normal	86.6	83.3	73	171	98	8	NA
119	T4	2	157.9	71.7	56.6	F	49	41-50	White	22.70137544	normal	97	84.8	73	171	98	9	NA
119	T5	2.5	157.9	71.7	56.6	F	49	41-50	White	22.70137544	normal	105.4	89.8	73	171	98	10	NA
119	T6	3	157.9	71.7	56.6	F	49	41-50	White	22.70137544	normal	112	96.5	73	171	98	11	NA
119	T7	3.5	157.9	71.7	56.6	F	49	41-50	White	22.70137544	normal	117.4	111.5	73	171	98	12	A.2
120	T1	0.5	167	77.1	83	F	56	51-60	White	29.76083761	overweight	52.2	80.4	63	164	101	6	NA
120	T2	1	167	77.1	83	F	56	51-60	White	29.76083761	overweight	68	82.5	63	164	101	6	NA
120	T3	1.5	167	77.1	83	F	56	51-60	White	29.76083761	overweight	80.8	84.6	63	164	101	6	NA
120	T4	2	167	77.1	83	F	56	51-60	White	29.76083761	overweight	98	87.7	63	164	101	9	NA
120	T5	2.5	167	77.1	83	F	56	51-60	White	29.76083761	overweight	109	91.9	63	164	101	11	NA
120	T6	3	167	77.1	83	F	56	51-60	White	29.76083761	overweight	120	100.5	63	164	101	12	NA
120	T7	3.5	167	77.1	83	F	56	51-60	White	29.76083761	overweight	129.8	118.3	63	164	101	12	NA
121	T1	0.5	177.5	84.8	82	M	41	41-50	White	26.02658203	overweight	42.2	66.5	66	179	113	9	NA
121	T2	1	177.5	84.8	82	M	41	41-50	White	26.02658203	overweight	61.4	70.2	66	179	113	10	NA
121	T3	1.5	177.5	84.8	82	M	41	41-50	White	26.02658203	overweight	79.8	74.1	66	179	113	10	NA
121	T4	2	177.5	84.8	82	M	41	41-50	White	26.02658203	overweight	93.4	76.5	66	179	113	10	NA
121	T5	2.5	177.5	84.8	82	M	41	41-50	White	26.02658203	overweight	101.4	80.5	66	179	113	11	NA
121	T6	3	177.5	84.8	82	M	41	41-50	White	26.02658203	overweight	109	84.9	66	179	113	12	NA
121	T7	3.5	177.5	84.8	82	M	41	41-50	White	26.02658203	overweight	112.2	98.7	66	179	113	12	NA
121	T8	4	177.5	84.8	82	M	41	41-50	White	26.02658203	overweight	122	108.8	66	179	113	13	NA
121	T9	4.5	177.5	84.8	82	M	41	41-50	White	26.02658203	overweight	133	138.2	66	179	113	14	A.2
122	T1	0.5	175.6	82.8	66.4	F	55	51-60	White	21.53371973	normal	52.2	101.1	68	165	97	9	NA
122	T2	1	175.6	82.8	66.4	F	55	51-60	White	21.53371973	normal	73.6	104.6	68	165	97	9	NA
122	T3	1.5	175.6	82.8	66.4	F	55	51-60	White	21.53371973	normal	83.2	106.3	68	165	97	9	NA
122	T4	2	175.6	82.8	66.4	F	55	51-60	White	21.53371973	normal	92	108.1	68	165	97	9	NA
122	T5	2.5	175.6	82.8	66.4	F	55	51-60	White	21.53371973	normal	105	108.4	68	165	97	9	NA
122	T6	3	175.6	82.8	66.4	F	55	51-60	White	21.53371973	normal	112	113.7	68	165	97	10	NA
122	T7	3.5	175.6	82.8	66.4	F	55	51-60	White	21.53371973	normal	120.4	119.7	68	165	97	13	NA
122	T8	4	175.6	82.8	66.4	F	55	51-60	White	21.53371973	normal	129	135.5	68	165	97	15	A.2
123	T1	0.5	169.7	79.3	68.8	M	41	41-50	Unknown or not reported	23.89047329	normal	42.6	90.2	80	179	99	6	NA
123	T2	1	169.7	79.3	68.8	M	41	41-50	Unknown or not reported	23.89047329	normal	64.6	91.8	80	179	99	6	NA
123	T3	1.5	169.7	79.3	68.8	M	41	41-50	Unknown or not reported	23.89047329	normal	79.4	93.8	80	179	99	7	NA
123	T4	2	169.7	79.3	68.8	M	41	41-50	Unknown or not reported	23.89047329	normal	91.8	95.2	80	179	99	7	NA
123	T5	2.5	169.7	79.3	68.8	M	41	41-50	Unknown or not reported	23.89047329	normal	102.8	103.3	80	179	99	8	NA
123	T6	3	169.7	79.3	68.8	M	41	41-50	Unknown or not reported	23.89047329	normal	115.6	109.5	80	179	99	8	NA
123	T7	3.5	169.7	79.3	68.8	M	41	41-50	Unknown or not reported	23.89047329	normal	124.8	117.6	80	179	99	11	NA
123	T8	4	169.7	79.3	68.8	M	41	41-50	Unknown or not reported	23.89047329	normal	134.6	143.2	80	179	99	12	A.2
124	T1	0.5	181.1	88.4	66.3	M	47	41-50	White	20.21513415	normal	47.2	60.4	53	173	120	8	NA
124	T2	1	181.1	88.4	66.3	M	47	41-50	White	20.21513415	normal	58	63.5	53	173	120	8	NA
124	T3	1.5	181.1	88.4	66.3	M	47	41-50	White	20.21513415	normal	77.6	66.1	53	173	120	9	NA
124	T4	2	181.1	88.4	66.3	M	47	41-50	White	20.21513415	normal	92.4	69.0	53	173	120	9	NA
124	T5	2.5	181.1	88.4	66.3	M	47	41-50	White	20.21513415	normal	100.8	70.7	53	173	120	9	NA
124	T6	3	181.1	88.4	66.3	M	47	41-50	White	20.21513415	normal	109	74.7	53	173	120	10	NA
124	T7	3.5	181.1	88.4	66.3	M	47	41-50	White	20.21513415	normal	115.8	80.1	53	173	120	10	NA
124	T8	4	181.1	88.4	66.3	M	47	41-50	White	20.21513415	normal	122	92.4	53	173	120	12	NA
125	T1	0.5	180.1	85.3	78.9	M	60	51-60	Other	24.32481677	normal	81.2	68.6	57	160	103	10	NA
125	T2	1	180.1	85.3	78.9	M	60	51-60	Other	24.32481677	normal	79.8	69.5	57	160	103	11	NA
125	T3	1.5	180.1	85.3	78.9	M	60	51-60	Other	24.32481677	normal	83	70.9	57	160	103	12	NA
125	T4	2	180.1	85.3	78.9	M	60	51-60	Other	24.32481677	normal	87.4	72.7	57	160	103	12	NA
125	T5	2.5	180.1	85.3	78.9	M	60	51-60	Other	24.32481677	normal	95	77.1	57	160	103	12	NA
125	T6	3	180.1	85.3	78.9	M	60	51-60	Other	24.32481677	normal	104	80.5	57	160	103	12	NA
125	T7	3.5	180.1	85.3	78.9	M	60	51-60	Other	24.32481677	normal	108.8	88.9	57	160	103	13	NA
125	T8	4	180.1	85.3	78.9	M	60	51-60	Other	24.32481677	normal	117.8	103.5	57	160	103	13	NA
125	T9	4.5	180.1	85.3	78.9	M	60	51-60	Other	24.32481677	normal	127.8	129.3	57	160	103	15	A.2
126	T1	0.5	174.7	82.4	71.8	M	49	41-50	White	23.52548764	normal	64.2	84.8	59	171	112	8	NA
126	T2	1	174.7	82.4	71.8	M	49	41-50	White	23.52548764	normal	64	85.6	59	171	112	8	NA
126	T3	1.5	174.7	82.4	71.8	M	49	41-50	White	23.52548764	normal	78.2	89.4	59	171	112	9	NA
126	T4	2	174.7	82.4	71.8	M	49	41-50	White	23.52548764	normal	100.2	92.0	59	171	112	9	NA
126	T5	2.5	174.7	82.4	71.8	M	49	41-50	White	23.52548764	normal	112.6	93.1	59	171	112	10	NA
126	T6	3	174.7	82.4	71.8	M	49	41-50	White	23.52548764	normal	121	97.5	59	171	112	10	NA
126	T7	3.5	174.7	82.4	71.8	M	49	41-50	White	23.52548764	normal	129.6	104.1	59	171	112	11	NA
126	T8	4	174.7	82.4	71.8	M	49	41-50	White	23.52548764	normal	143.2	117.2	59	171	112	13	NA
126	T9	4.5	174.7	82.4	71.8	M	49	41-50	White	23.52548764	normal	151	142.0	59	171	112	15	A.2
127	T1	0.5	185.2	89.3	97.4	M	43	41-50	White	28.39729625	overweight	54.8	70.5	67	177	110	9	NA
127	T2	1	185.2	89.3	97.4	M	43	41-50	White	28.39729625	overweight	64.2	73.2	67	177	110	10	NA
127	T3	1.5	185.2	89.3	97.4	M	43	41-50	White	28.39729625	overweight	77.8	71.3	67	177	110	10	NA
127	T4	2	185.2	89.3	97.4	M	43	41-50	White	28.39729625	overweight	86.8	74.4	67	177	110	10	NA
127	T5	2.5	185.2	89.3	97.4	M	43	41-50	White	28.39729625	overweight	96.4	78.4	67	177	110	11	NA
127	T6	3	185.2	89.3	97.4	M	43	41-50	White	28.39729625	overweight	106	81.8	67	177	110	12	NA
127	T7	3.5	185.2	89.3	97.4	M	43	41-50	White	28.39729625	overweight	112.8	87.3	67	177	110	13	NA
127	T8	4	185.2	89.3	97.4	M	43	41-50	White	28.39729625	overweight	121	97.8	67	177	110	14	A.8
128	T1	0.5	174.5	85.7	67.2	M	46	41-50	Asian	22.06878433	normal	39.6	69.4	62	174	112	8	NA
128	T2	1	174.5	85.7	67.2	M	46	41-50	Asian	22.06878433	normal	39	69.2	62	174	112	8	NA
128	T3	1.5	174.5	85.7	67.2	M	46	41-50	Asian	22.06878433	normal	76.4	71.1	62	174	112	7	NA
128	T4	2	174.5	85.7	67.2	M	46	41-50	Asian	22.06878433	normal	90.6	73.6	62	174	112	7	NA
128	T5	2.5	174.5	85.7	67.2	M	46	41-50	Asian	22.06878433	normal	101.6	78.6	62	174	112	8	NA
128	T6	3	174.5	85.7	67.2	M	46	41-50	Asian	22.06878433	normal	110	86.0	62	174	112	11	NA
128	T7	3.5	174.5	85.7	67.2	M	46	41-50	Asian	22.06878433	normal	117.8	90.8	62	174	112	13	NA
128	T8	4	174.5	85.7	67.2	M	46	41-50	Asian	22.06878433	normal	121.8	103.0	62	174	112	15	A.8
129	T1	0.5	157.9	74.8	55.1	F	51	51-60	White	22.09974888	normal	48	87.0	72	169	97	6	NA
129	T2	1	157.9	74.8	55.1	F	51	51-60	White	22.09974888	normal	73.2	93.4	72	169	97	6	NA
129	T3	1.5	157.9	74.8	55.1	F	51	51-60	White	22.09974888	normal	84.6	93.2	72	169	97	7	NA
129	T4	2	157.9	74.8	55.1	F	51	51-60	White	22.09974888	normal	95.6	95.9	72	169	97	8	NA
129	T5	2.5	157.9	74.8	55.1	F	51	51-60	White	22.09974888	normal	108.4	103.4	72	169	97	10	NA
129	T6	3	157.9	74.8	55.1	F	51	51-60	White	22.09974888	normal	119.4	110.7	72	169	97	12	NA
129	T7	3.5	157.9	74.8	55.1	F	51	51-60	White	22.09974888	normal	125.4	135.0	72	169	97	15	A.2
130	T1	0.5	164.7	75.6	72.9	F	45	41-50	White	26.8744961	overweight	51	95.9	70	175	105	8	NA
130	T2	1	164.7	75.6	72.9	F	45	41-50	White	26.8744961	overweight	78.8	98.5	70	175	105	9	NA
130	T3	1.5	164.7	75.6	72.9	F	45	41-50	White	26.8744961	overweight	92	100.8	70	175	105	10	NA
130	T4	2	164.7	75.6	72.9	F	45	41-50	White	26.8744961	overweight	103.8	101.3	70	175	105	11	NA
130	T5	2.5	164.7	75.6	72.9	F	45	41-50	White	26.8744961	overweight	111.2	104.3	70	175	105	12	NA
130	T6	3	164.7	75.6	72.9	F	45	41-50	White	26.8744961	overweight	120	116.6	70	175	105	12	NA
130	T7	3.5	164.7	75.6	72.9	F	45	41-50	White	26.8744961	overweight	125.2	126.5	70	175	105	15	A.8
131	T1	0.5	159.7	70.7	84.4	M	41	41-50	White	33.0927314	obese	100.4	101.8	76	179	103	11	NA
131	T2	1	159.7	70.7	84.4	M	41	41-50	White	33.0927314	obese	97	100.1	76	179	103	11	NA
131	T3	1.5	159.7	70.7	84.4	M	41	41-50	White	33.0927314	obese	99.4	101.9	76	179	103	12	NA
131	T4	2	159.7	70.7	84.4	M	41	41-50	White	33.0927314	obese	99.4	104.0	76	179	103	12	NA
131	T5	2.5	159.7	70.7	84.4	M	41	41-50	White	33.0927314	obese	108	109.6	76	179	103	12	NA
131	T6	3	159.7	70.7	84.4	M	41	41-50	White	33.0927314	obese	113	118.8	76	179	103	12	NA
131	T7	3.5	159.7	70.7	84.4	M	41	41-50	White	33.0927314	obese	120	130.3	76	179	103	13	A.2
132	T1	0.5	175.7	84.8	70.6	M	45	41-50	Other	22.86973741	normal	37.8	93.3	67	175	108	8	NA
132	T2	1	175.7	84.8	70.6	M	45	41-50	Other	22.86973741	normal	57.8	94.6	67	175	108	9	NA
132	T3	1.5	175.7	84.8	70.6	M	45	41-50	Other	22.86973741	normal	75.8	100.3	67	175	108	9	NA
132	T4	2	175.7	84.8	70.6	M	45	41-50	Other	22.86973741	normal	94.6	103.5	67	175	108	10	NA
132	T5	2.5	175.7	84.8	70.6	M	45	41-50	Other	22.86973741	normal	101.4	116.0	67	175	108	11	NA
132	T6	3	175.7	84.8	70.6	M	45	41-50	Other	22.86973741	normal	115.8	117.7	67	175	108	12	NA
132	T7	3.5	175.7	84.8	70.6	M	45	41-50	Other	22.86973741	normal	122.8	126.0	67	175	108	13	NA
132	T8	4	175.7	84.8	70.6	M	45	41-50	Other	22.86973741	normal	132	140.4	67	175	108	14	A.2
133	T1	0.5	178.3	83.7	78.1	M	51	51-60	White	24.56678627	normal	87.8	91.2	68	169	101	12	NA
133	T2	1	178.3	83.7	78.1	M	51	51-60	White	24.56678627	normal	93.6	92.5	68	169	101	12	NA
133	T3	1.5	178.3	83.7	78.1	M	51	51-60	White	24.56678627	normal	84.8	89.2	68	169	101	12	NA
133	T4	2	178.3	83.7	78.1	M	51	51-60	White	24.56678627	normal	96.6	91.1	68	169	101	12	NA
133	T5	2.5	178.3	83.7	78.1	M	51	51-60	White	24.56678627	normal	104.6	93.2	68	169	101	11	NA
133	T6	3	178.3	83.7	78.1	M	51	51-60	White	24.56678627	normal	111	98.3	68	169	101	11	NA
133	T7	3.5	178.3	83.7	78.1	M	51	51-60	White	24.56678627	normal	119.4	105.8	68	169	101	12	NA
133	T8	4	178.3	83.7	78.1	M	51	51-60	White	24.56678627	normal	125.6	119.1	68	169	101	13	NA
134	T1	0.5	171.5	82.7	76.4	F	55	51-60	White	25.9755714	overweight	42.6	72.4	60	165	105	7	NA
134	T2	1	171.5	82.7	76.4	F	55	51-60	White	25.9755714	overweight	67.8	73.4	60	165	105	7	NA
134	T3	1.5	171.5	82.7	76.4	F	55	51-60	White	25.9755714	overweight	84.2	74.3	60	165	105	8	NA
134	T4	2	171.5	82.7	76.4	F	55	51-60	White	25.9755714	overweight	96	78.2	60	165	105	9	NA
134	T5	2.5	171.5	82.7	76.4	F	55	51-60	White	25.9755714	overweight	104.6	85.2	60	165	105	11	NA
134	T6	3	171.5	82.7	76.4	F	55	51-60	White	25.9755714	overweight	112.4	96.0	60	165	105	12	NA
134	T7	3.5	171.5	82.7	76.4	F	55	51-60	White	25.9755714	overweight	118.6	116.6	60	165	105	13	NA
134	T8	4	171.5	82.7	76.4	F	55	51-60	White	25.9755714	overweight	126.4	145.3	60	165	105	16	A.2
135	T1	0.5	173.4	82.5	79.2	M	43	41-50	White	26.34068079	overweight	49.8	59.9	50	177	127	7	NA
135	T2	1	173.4	82.5	79.2	M	43	41-50	White	26.34068079	overweight	60.8	62.1	50	177	127	8	NA
135	T3	1.5	173.4	82.5	79.2	M	43	41-50	White	26.34068079	overweight	74.2	68.0	50	177	127	9	NA
135	T4	2	173.4	82.5	79.2	M	43	41-50	White	26.34068079	overweight	85.6	72.7	50	177	127	10	NA
135	T5	2.5	173.4	82.5	79.2	M	43	41-50	White	26.34068079	overweight	95	76.1	50	177	127	11	NA
135	T6	3	173.4	82.5	79.2	M	43	41-50	White	26.34068079	overweight	103.2	80.3	50	177	127	13	NA
135	T7	3.5	173.4	82.5	79.2	M	43	41-50	White	26.34068079	overweight	111	88.3	50	177	127	14	A.8
136	T1	0.5	165.1	76.3	70.9	F	44	41-50	White	26.01070291	overweight	79	74.8	53	176	123	8	NA
136	T2	1	165.1	76.3	70.9	F	44	41-50	White	26.01070291	overweight	87.6	73.9	53	176	123	9	NA
136	T3	1.5	165.1	76.3	70.9	F	44	41-50	White	26.01070291	overweight	91.6	79.7	53	176	123	10	NA
136	T4	2	165.1	76.3	70.9	F	44	41-50	White	26.01070291	overweight	100	79.8	53	176	123	11	NA
136	T5	2.5	165.1	76.3	70.9	F	44	41-50	White	26.01070291	overweight	107	84.6	53	176	123	12	NA
136	T6	3	165.1	76.3	70.9	F	44	41-50	White	26.01070291	overweight	117	91.7	53	176	123	12	NA
136	T7	3.5	165.1	76.3	70.9	F	44	41-50	White	26.01070291	overweight	130	105.7	53	176	123	13	A.3
137	T1	0.5	173.9	81.1	82.2	M	60	51-60	White	27.18145206	overweight	59.4	74.9	49	160	111	9	NA
137	T2	1	173.9	81.1	82.2	M	60	51-60	White	27.18145206	overweight	70.6	75.6	49	160	111	9	NA
137	T3	1.5	173.9	81.1	82.2	M	60	51-60	White	27.18145206	overweight	84.8	77.5	49	160	111	11	NA
137	T4	2	173.9	81.1	82.2	M	60	51-60	White	27.18145206	overweight	100.4	79.1	49	160	111	11	NA
137	T5	2.5	173.9	81.1	82.2	M	60	51-60	White	27.18145206	overweight	107.6	82.5	49	160	111	12	NA
137	T6	3	173.9	81.1	82.2	M	60	51-60	White	27.18145206	overweight	117.2	85.8	49	160	111	12	NA
137	T7	3.5	173.9	81.1	82.2	M	60	51-60	White	27.18145206	overweight	123.8	94.1	49	160	111	13	NA
137	T8	4	173.9	81.1	82.2	M	60	51-60	White	27.18145206	overweight	130.8	105.5	49	160	111	13	NA
138	T1	0.5	185.2	89.1	128.8	M	43	41-50	African-American	37.55207143	obese	54.2	87.6	68	177	109	7	NA
138	T2	1	185.2	89.1	128.8	M	43	41-50	African-American	37.55207143	obese	72.4	88.3	68	177	109	7	NA
138	T3	1.5	185.2	89.1	128.8	M	43	41-50	African-American	37.55207143	obese	87	93.2	68	177	109	9	NA
138	T4	2	185.2	89.1	128.8	M	43	41-50	African-American	37.55207143	obese	97	93.1	68	177	109	11	NA
138	T5	2.5	185.2	89.1	128.8	M	43	41-50	African-American	37.55207143	obese	105.2	97.9	68	177	109	11	NA
138	T6	3	185.2	89.1	128.8	M	43	41-50	African-American	37.55207143	obese	111.4	106.3	68	177	109	13	NA
138	T7	3.5	185.2	89.1	128.8	M	43	41-50	African-American	37.55207143	obese	116.2	113.5	68	177	109	13	NA
139	T1	0.5	164.8	77.8	64.5	F	56	51-60	White	23.74899849	normal	54.8	76.0	59	164	105	9	NA
139	T2	1	164.8	77.8	64.5	F	56	51-60	White	23.74899849	normal	70	78.5	59	164	105	9	NA
139	T3	1.5	164.8	77.8	64.5	F	56	51-60	White	23.74899849	normal	84.2	81.3	59	164	105	9	NA
139	T4	2	164.8	77.8	64.5	F	56	51-60	White	23.74899849	normal	95.2	82.9	59	164	105	10	NA
139	T5	2.5	164.8	77.8	64.5	F	56	51-60	White	23.74899849	normal	105.2	86.2	59	164	105	10	NA
139	T6	3	164.8	77.8	64.5	F	56	51-60	White	23.74899849	normal	113.2	90.9	59	164	105	11	NA
139	T7	3.5	164.8	77.8	64.5	F	56	51-60	White	23.74899849	normal	123.6	99.9	59	164	105	12	NA
139	T8	4	164.8	77.8	64.5	F	56	51-60	White	23.74899849	normal	128.4	120.6	59	164	105	13	NA
139	T9	4.5	164.8	77.8	64.5	F	56	51-60	White	23.74899849	normal	141	153.2	59	164	105	15	A.2
140	T1	0.5	170.5	80.2	72.2	F	54	51-60	White	24.83638772	normal	33.4	71.1	59	166	107	9	NA
140	T2	1	170.5	80.2	72.2	F	54	51-60	White	24.83638772	normal	62.4	71.8	59	166	107	9	NA
140	T3	1.5	170.5	80.2	72.2	F	54	51-60	White	24.83638772	normal	79.6	74.9	59	166	107	10	NA
140	T4	2	170.5	80.2	72.2	F	54	51-60	White	24.83638772	normal	92	75.9	59	166	107	10	NA
140	T5	2.5	170.5	80.2	72.2	F	54	51-60	White	24.83638772	normal	102	82.9	59	166	107	11	NA
140	T6	3	170.5	80.2	72.2	F	54	51-60	White	24.83638772	normal	110	92.3	59	166	107	12	NA
140	T7	3.5	170.5	80.2	72.2	F	54	51-60	White	24.83638772	normal	117.6	103.4	59	166	107	13	NA
140	T8	4	170.5	80.2	72.2	F	54	51-60	White	24.83638772	normal	127.4	124.4	59	166	107	15	A.2
141	T1	0.5	156.5	73.4	77.5	F	41	41-50	Other	31.64266247	obese	39.8	88.2	73	179	106	7	NA
141	T2	1	156.5	73.4	77.5	F	41	41-50	Other	31.64266247	obese	62	93.3	73	179	106	7	NA
141	T3	1.5	156.5	73.4	77.5	F	41	41-50	Other	31.64266247	obese	79	94.9	73	179	106	7	NA
141	T4	2	156.5	73.4	77.5	F	41	41-50	Other	31.64266247	obese	93.6	97.8	73	179	106	8	NA
141	T5	2.5	156.5	73.4	77.5	F	41	41-50	Other	31.64266247	obese	106.8	101.0	73	179	106	9	NA
141	T6	3	156.5	73.4	77.5	F	41	41-50	Other	31.64266247	obese	116.8	104.5	73	179	106	10	NA
141	T7	3.5	156.5	73.4	77.5	F	41	41-50	Other	31.64266247	obese	125.8	117.4	73	179	106	12	NA
141	T8	4	156.5	73.4	77.5	F	41	41-50	Other	31.64266247	obese	139.4	149.1	73	179	106	15	A.2
142	T1	0.5	177.7	85.6	84.6	M	55	51-60	Unknown or not reported	26.7914061	overweight	53.4	87.5	69	165	96	9	NA
142	T2	1	177.7	85.6	84.6	M	55	51-60	Unknown or not reported	26.7914061	overweight	66	89.6	69	165	96	10	NA
142	T3	1.5	177.7	85.6	84.6	M	55	51-60	Unknown or not reported	26.7914061	overweight	71.8	88.3	69	165	96	10	NA
142	T4	2	177.7	85.6	84.6	M	55	51-60	Unknown or not reported	26.7914061	overweight	83.2	90.5	69	165	96	11	NA
142	T5	2.5	177.7	85.6	84.6	M	55	51-60	Unknown or not reported	26.7914061	overweight	93.4	94.8	69	165	96	11	NA
142	T6	3	177.7	85.6	84.6	M	55	51-60	Unknown or not reported	26.7914061	overweight	100.6	100.0	69	165	96	12	NA
142	T7	3.5	177.7	85.6	84.6	M	55	51-60	Unknown or not reported	26.7914061	overweight	107.2	107.9	69	165	96	13	A.6
143	T1	0.5	166.1	75.7	80.4	F	57	51-60	White	29.14182755	overweight	41.4	61.8	55	163	108	11	NA
143	T2	1	166.1	75.7	80.4	F	57	51-60	White	29.14182755	overweight	62.4	66.4	55	163	108	11	NA
143	T3	1.5	166.1	75.7	80.4	F	57	51-60	White	29.14182755	overweight	78.2	68.3	55	163	108	12	NA
143	T4	2	166.1	75.7	80.4	F	57	51-60	White	29.14182755	overweight	93	71.5	55	163	108	13	NA
143	T5	2.5	166.1	75.7	80.4	F	57	51-60	White	29.14182755	overweight	105.6	76.3	55	163	108	13	NA
143	T6	3	166.1	75.7	80.4	F	57	51-60	White	29.14182755	overweight	116.4	84.4	55	163	108	14	A.8
144	T1	0.5	150.1	71.4	47.8	F	52	51-60	Hispanic	21.21614682	normal	53	70.2	52	168	116	6	NA
144	T2	1	150.1	71.4	47.8	F	52	51-60	Hispanic	21.21614682	normal	71.6	73.6	52	168	116	6	NA
144	T3	1.5	150.1	71.4	47.8	F	52	51-60	Hispanic	21.21614682	normal	91	77.1	52	168	116	6	NA
144	T4	2	150.1	71.4	47.8	F	52	51-60	Hispanic	21.21614682	normal	105.6	81.8	52	168	116	11	NA
144	T5	2.5	150.1	71.4	47.8	F	52	51-60	Hispanic	21.21614682	normal	113.6	90.3	52	168	116	13	NA
144	T6	3	150.1	71.4	47.8	F	52	51-60	Hispanic	21.21614682	normal	126.6	100.5	52	168	116	14	A.8
145	T1	0.5	189.1	90	99.7	M	44	41-50	White	27.88124101	overweight	30.8	100.6	69	176	107	7	NA
145	T2	1	189.1	90	99.7	M	44	41-50	White	27.88124101	overweight	51	105.3	69	176	107	7	NA
145	T3	1.5	189.1	90	99.7	M	44	41-50	White	27.88124101	overweight	65.2	108.6	69	176	107	8	NA
145	T4	2	189.1	90	99.7	M	44	41-50	White	27.88124101	overweight	77.2	113.7	69	176	107	9	NA
145	T5	2.5	189.1	90	99.7	M	44	41-50	White	27.88124101	overweight	89	118.5	69	176	107	10	NA
145	T6	3	189.1	90	99.7	M	44	41-50	White	27.88124101	overweight	100.2	119.2	69	176	107	11	NA
145	T7	3.5	189.1	90	99.7	M	44	41-50	White	27.88124101	overweight	108.8	126.1	69	176	107	12	NA
145	T8	4	189.1	90	99.7	M	44	41-50	White	27.88124101	overweight	116.4	144.3	69	176	107	13	A.2
146	T1	0.5	169.4	78.5	72.5	M	50	41-50	More than one race	25.26452832	overweight	112	74.6	52	170	118	11	NA
146	T2	1	169.4	78.5	72.5	M	50	41-50	More than one race	25.26452832	overweight	133.2	77.7	52	170	118	11	NA
146	T3	1.5	169.4	78.5	72.5	M	50	41-50	More than one race	25.26452832	overweight	131.2	78.9	52	170	118	11	NA
146	T4	2	169.4	78.5	72.5	M	50	41-50	More than one race	25.26452832	overweight	130.6	79.8	52	170	118	11	NA
146	T5	2.5	169.4	78.5	72.5	M	50	41-50	More than one race	25.26452832	overweight	129.6	81.2	52	170	118	11	NA
146	T6	3	169.4	78.5	72.5	M	50	41-50	More than one race	25.26452832	overweight	131	85.0	52	170	118	11	NA
146	T7	3.5	169.4	78.5	72.5	M	50	41-50	More than one race	25.26452832	overweight	135.2	91.9	52	170	118	11	NA
146	T8	4	169.4	78.5	72.5	M	50	41-50	More than one race	25.26452832	overweight	139.6	101.6	52	170	118	11	NA
146	T9	4.5	169.4	78.5	72.5	M	50	41-50	More than one race	25.26452832	overweight	149	116.0	52	170	118	13	NA
146	T10	5	169.4	78.5	72.5	M	50	41-50	More than one race	25.26452832	overweight	157.4	139.3	52	170	118	13	A.2
147	T1	0.5	178.3	83.2	93.4	M	53	51-60	White	29.37948576	overweight	34.6	62.3	54	167	113	6	NA
147	T2	1	178.3	83.2	93.4	M	53	51-60	White	29.37948576	overweight	60.4	63.6	54	167	113	6	NA
147	T3	1.5	178.3	83.2	93.4	M	53	51-60	White	29.37948576	overweight	77.6	65.5	54	167	113	7	NA
147	T4	2	178.3	83.2	93.4	M	53	51-60	White	29.37948576	overweight	92	69.1	54	167	113	9	NA
147	T5	2.5	178.3	83.2	93.4	M	53	51-60	White	29.37948576	overweight	102.6	75.0	54	167	113	9	NA
147	T6	3	178.3	83.2	93.4	M	53	51-60	White	29.37948576	overweight	111.6	81.5	54	167	113	11	NA
147	T7	3.5	178.3	83.2	93.4	M	53	51-60	White	29.37948576	overweight	120	90.4	54	167	113	11	NA
147	T8	4	178.3	83.2	93.4	M	53	51-60	White	29.37948576	overweight	133.4	103.4	54	167	113	13	NA
148	T1	0.5	174.6	82.8	70.7	M	48	41-50	White	23.19161192	normal	36.2	68.6	57	172	115	10	NA
148	T2	1	174.6	82.8	70.7	M	48	41-50	White	23.19161192	normal	53.6	70.9	57	172	115	10	NA
148	T3	1.5	174.6	82.8	70.7	M	48	41-50	White	23.19161192	normal	69.8	74.3	57	172	115	10	NA
148	T4	2	174.6	82.8	70.7	M	48	41-50	White	23.19161192	normal	85.6	76.5	57	172	115	10	NA
148	T5	2.5	174.6	82.8	70.7	M	48	41-50	White	23.19161192	normal	101.6	81.4	57	172	115	11	NA
148	T6	3	174.6	82.8	70.7	M	48	41-50	White	23.19161192	normal	112	86.5	57	172	115	11	NA
148	T7	3.5	174.6	82.8	70.7	M	48	41-50	White	23.19161192	normal	120.8	96.0	57	172	115	12	NA
148	T8	4	174.6	82.8	70.7	M	48	41-50	White	23.19161192	normal	131.4	107.1	57	172	115	14	A.8
149	T1	0.5	164	77.5	74.4	M	51	51-60	White	27.66210589	overweight	43.4	78.8	56	169	113	7	NA
149	T2	1	164	77.5	74.4	M	51	51-60	White	27.66210589	overweight	67.8	79.3	56	169	113	7	NA
149	T3	1.5	164	77.5	74.4	M	51	51-60	White	27.66210589	overweight	83	79.4	56	169	113	9	NA
149	T4	2	164	77.5	74.4	M	51	51-60	White	27.66210589	overweight	95.8	80.4	56	169	113	9	NA
149	T5	2.5	164	77.5	74.4	M	51	51-60	White	27.66210589	overweight	105.2	85.3	56	169	113	10	NA
149	T6	3	164	77.5	74.4	M	51	51-60	White	27.66210589	overweight	114	91.2	56	169	113	11	NA
149	T7	3.5	164	77.5	74.4	M	51	51-60	White	27.66210589	overweight	120.6	99.9	56	169	113	12	NA
149	T8	4	164	77.5	74.4	M	51	51-60	White	27.66210589	overweight	128.6	118.3	56	169	113	14	A.2
150	T1	0.5	161.9	77.9	64.8	F	41	41-50	White	24.72186943	normal	38	74.2	65	179	114	9	NA
150	T2	1	161.9	77.9	64.8	F	41	41-50	White	24.72186943	normal	67	76.8	65	179	114	10	NA
150	T3	1.5	161.9	77.9	64.8	F	41	41-50	White	24.72186943	normal	85.8	79.5	65	179	114	11	NA
150	T4	2	161.9	77.9	64.8	F	41	41-50	White	24.72186943	normal	100.6	82.4	65	179	114	11	NA
150	T5	2.5	161.9	77.9	64.8	F	41	41-50	White	24.72186943	normal	109.2	85.3	65	179	114	12	NA
150	T6	3	161.9	77.9	64.8	F	41	41-50	White	24.72186943	normal	116	92.5	65	179	114	13	NA
150	T7	3.5	161.9	77.9	64.8	F	41	41-50	White	24.72186943	normal	122.2	110.8	65	179	114	15	A.8
151	T1	0.5	167.9	80.2	76	M	49	41-50	White	26.95952276	overweight	46	71.9	55	171	116	9	NA
151	T2	1	167.9	80.2	76	M	49	41-50	White	26.95952276	overweight	57.6	74.7	55	171	116	9	NA
151	T3	1.5	167.9	80.2	76	M	49	41-50	White	26.95952276	overweight	74.2	77.8	55	171	116	9	NA
151	T4	2	167.9	80.2	76	M	49	41-50	White	26.95952276	overweight	89.2	82.2	55	171	116	10	NA
151	T5	2.5	167.9	80.2	76	M	49	41-50	White	26.95952276	overweight	100	86.3	55	171	116	10	NA
151	T6	3	167.9	80.2	76	M	49	41-50	White	26.95952276	overweight	110.2	97.0	55	171	116	11	NA
151	T7	3.5	167.9	80.2	76	M	49	41-50	White	26.95952276	overweight	118	109.1	55	171	116	12	NA
151	T8	4	167.9	80.2	76	M	49	41-50	White	26.95952276	overweight	128.2	138.3	55	171	116	13	A.2
152	T1	0.5	158.4	74.4	59.5	F	58	51-60	White	23.71409805	normal	69.4	71.1	53	162	109	13	NA
152	T2	1	158.4	74.4	59.5	F	58	51-60	White	23.71409805	normal	90	76.6	53	162	109	13	NA
152	T3	1.5	158.4	74.4	59.5	F	58	51-60	White	23.71409805	normal	101.6	83.4	53	162	109	14	A.8
153	T1	0.5	175.5	84.9	91.4	M	46	41-50	White	29.67508381	overweight	40.6	76.6	70	174	104	10	NA
153	T2	1	175.5	84.9	91.4	M	46	41-50	White	29.67508381	overweight	67.2	78.1	70	174	104	9	NA
153	T3	1.5	175.5	84.9	91.4	M	46	41-50	White	29.67508381	overweight	88.4	81.1	70	174	104	9	NA
153	T4	2	175.5	84.9	91.4	M	46	41-50	White	29.67508381	overweight	101.8	81.4	70	174	104	11	NA
153	T5	2.5	175.5	84.9	91.4	M	46	41-50	White	29.67508381	overweight	113.2	84.2	70	174	104	12	NA
153	T6	3	175.5	84.9	91.4	M	46	41-50	White	29.67508381	overweight	121	91.3	70	174	104	13	NA
153	T7	3.5	175.5	84.9	91.4	M	46	41-50	White	29.67508381	overweight	129.2	98.8	70	174	104	13	NA
153	T8	4	175.5	84.9	91.4	M	46	41-50	White	29.67508381	overweight	136	109.8	70	174	104	14	A.8
154	T1	0.5	167.4	79.7	103.6	F	47	41-50	African-American	36.96994871	obese	69.8	73.4	56	173	117	15	A.8
155	T1	0.5	185.5	84.6	115.3	M	51	51-60	White	33.50745781	obese	51.6	111.7	95	169	74	10	NA
155	T2	1	185.5	84.6	115.3	M	51	51-60	White	33.50745781	obese	69.6	112.0	95	169	74	10	NA
155	T3	1.5	185.5	84.6	115.3	M	51	51-60	White	33.50745781	obese	84.4	113.1	95	169	74	10	NA
155	T4	2	185.5	84.6	115.3	M	51	51-60	White	33.50745781	obese	95.4	113.0	95	169	74	11	NA
155	T5	2.5	185.5	84.6	115.3	M	51	51-60	White	33.50745781	obese	105.6	116.3	95	169	74	11	NA
155	T6	3	185.5	84.6	115.3	M	51	51-60	White	33.50745781	obese	113.6	120.4	95	169	74	11	NA
155	T7	3.5	185.5	84.6	115.3	M	51	51-60	White	33.50745781	obese	120.8	128.9	95	169	74	13	A.2
156	T1	0.5	156.8	72.3	77.5	F	44	41-50	White	31.52169669	obese	47.6	84.6	67	176	109	9	NA
156	T2	1	156.8	72.3	77.5	F	44	41-50	White	31.52169669	obese	71.8	88.6	67	176	109	10	NA
156	T3	1.5	156.8	72.3	77.5	F	44	41-50	White	31.52169669	obese	90.4	87.6	67	176	109	11	NA
156	T4	2	156.8	72.3	77.5	F	44	41-50	White	31.52169669	obese	106.8	93.9	67	176	109	12	NA
156	T5	2.5	156.8	72.3	77.5	F	44	41-50	White	31.52169669	obese	119	101.0	67	176	109	13	NA
156	T6	3	156.8	72.3	77.5	F	44	41-50	White	31.52169669	obese	129.2	111.7	67	176	109	14	A.8
157	T1	0.5	186.1	86.4	90.3	M	47	41-50	White	26.07324011	overweight	69.8	85.4	63	173	110	9	NA
157	T2	1	186.1	86.4	90.3	M	47	41-50	White	26.07324011	overweight	82.8	89.2	63	173	110	9	NA
157	T3	1.5	186.1	86.4	90.3	M	47	41-50	White	26.07324011	overweight	91.6	90.8	63	173	110	10	NA
157	T4	2	186.1	86.4	90.3	M	47	41-50	White	26.07324011	overweight	98.6	92.3	63	173	110	11	NA
157	T5	2.5	186.1	86.4	90.3	M	47	41-50	White	26.07324011	overweight	104.2	96.3	63	173	110	12	NA
157	T6	3	186.1	86.4	90.3	M	47	41-50	White	26.07324011	overweight	109.8	102.6	63	173	110	12	NA
157	T7	3.5	186.1	86.4	90.3	M	47	41-50	White	26.07324011	overweight	115.8	108.5	63	173	110	13	NA
157	T8	4	186.1	86.4	90.3	M	47	41-50	White	26.07324011	overweight	122.4	130.2	63	173	110	14	A.2
158	T1	0.5	180.2	85.4	79.8	M	47	41-50	White	24.57498821	normal	40.6	83.0	73	173	100	6	NA
158	T2	1	180.2	85.4	79.8	M	47	41-50	White	24.57498821	normal	63.4	84.3	73	173	100	6	NA
158	T3	1.5	180.2	85.4	79.8	M	47	41-50	White	24.57498821	normal	81	89.6	73	173	100	6	NA
158	T4	2	180.2	85.4	79.8	M	47	41-50	White	24.57498821	normal	90.2	93.4	73	173	100	6	NA
158	T5	2.5	180.2	85.4	79.8	M	47	41-50	White	24.57498821	normal	98.8	96.4	73	173	100	7	NA
158	T6	3	180.2	85.4	79.8	M	47	41-50	White	24.57498821	normal	106.8	101.7	73	173	100	8	NA
158	T7	3.5	180.2	85.4	79.8	M	47	41-50	White	24.57498821	normal	114	110.5	73	173	100	9	NA
158	T8	4	180.2	85.4	79.8	M	47	41-50	White	24.57498821	normal	119.8	122.5	73	173	100	11	NA
158	T9	4.5	180.2	85.4	79.8	M	47	41-50	White	24.57498821	normal	129	142.4	73	173	100	13	A.2
159	T1	0.5	175.1	84.9	82.7	M	57	51-60	White	26.97324626	overweight	48	51.8	37	163	126	8	NA
159	T2	1	175.1	84.9	82.7	M	57	51-60	White	26.97324626	overweight	66	55.0	37	163	126	9	NA
159	T3	1.5	175.1	84.9	82.7	M	57	51-60	White	26.97324626	overweight	82.2	60.0	37	163	126	10	NA
159	T4	2	175.1	84.9	82.7	M	57	51-60	White	26.97324626	overweight	94.8	64.3	37	163	126	11	NA
159	T5	2.5	175.1	84.9	82.7	M	57	51-60	White	26.97324626	overweight	105.4	73.1	37	163	126	11	NA
159	T6	3	175.1	84.9	82.7	M	57	51-60	White	26.97324626	overweight	114.4	80.3	37	163	126	12	NA
159	T7	3.5	175.1	84.9	82.7	M	57	51-60	White	26.97324626	overweight	122	89.0	37	163	126	12	NA
160	T1	0.5	182.4	88.2	88.1	M	56	51-60	White	26.48050362	overweight	36.4	59.5	48	164	116	7	NA
160	T2	1	182.4	88.2	88.1	M	56	51-60	White	26.48050362	overweight	57	64.5	48	164	116	8	NA
160	T3	1.5	182.4	88.2	88.1	M	56	51-60	White	26.48050362	overweight	73	66.5	48	164	116	8	NA
160	T4	2	182.4	88.2	88.1	M	56	51-60	White	26.48050362	overweight	86.4	70.8	48	164	116	8	NA
160	T5	2.5	182.4	88.2	88.1	M	56	51-60	White	26.48050362	overweight	97.6	73.0	48	164	116	8	NA
160	T6	3	182.4	88.2	88.1	M	56	51-60	White	26.48050362	overweight	105	77.2	48	164	116	10	NA
160	T7	3.5	182.4	88.2	88.1	M	56	51-60	White	26.48050362	overweight	110.2	86.6	48	164	116	11	NA
160	T8	4	182.4	88.2	88.1	M	56	51-60	White	26.48050362	overweight	116	97.1	48	164	116	11	NA
