# Supplementary material for: Cadence (steps/min) and relative intensity in 21 to 60-year-olds: the CADENCE-adults study
Source: Int J Behav Nutr Phys Act. 2021 Feb 10;18:27. doi: 10.1186/s12966-021-01096-w (PMC7877025; doi:10.1186/s12966-021-01096-w)
Supplement: Supplementary file 2 — Additional file 2: Spreadsheet displaying the data dictionary. [file 12966_2021_1096_MOESM2_ESM.xlsx]

## Sheet: Add  file 2 - Data dictionary
Variable	Label	Description
ID	Participant ID	Participant ID
Stage	Stage	Treadmill bouts; from 0.5 MPH to 6.0 MPH by 0.5 increments
TreadmillSpeed_MPH	Treadmill Speed (MPH)	Treadmill Speed in MPH
HeightCMAvg	Height (cm)	Average of two height measurements, a third measurement was taken if the first two were > 0.3 cm apart
LeglengthCM	Leg length (cm)	Standing height minus (sitting height minus stool height)
WeightKGAvg	Weight (kg)	Average of two weight measurements, a third measurement was taken if the first two were > 0.5 kg apart
Sex	Sex	Sex; M: Male, F: Female
Age_years	Age (years)	Age
Cohort_4Cat	Cohort four categories (age range)	Stratified age groups (Group 1 = 21-30 years; Group 2 = 31-40 years; Group 3 = 41-50 years; Group 4 = 51-60 years)
Race_Ethnicity	Race/Ethnicity	Race/Ethnicity: White, African-American, Hispanic, Asian, American Indian, More than one race, Other, Unknown/no response
BMI_rawscore	BMI (kg/m2)	Body Mass Index
BMI.category	BMI classification	Normal = 18.5-24.9, Overweight = 25.0-29.9, Obese ≥ 30 kg/m2
Cadence_stepsmin	Cadence (steps/min)	Visually counted steps/minute
HR_bpm	Heart rate (bouts per minute)	Heart rate measured with a Polar chest strap. Heart rate data were averaged over minutes 2:45–3:45 and 3:45–4:45 of each 5-min bout
RestHR_bpm	Resting heart rate (bouts per minute)	Resting heart rate was based on the lowest observed heart rate during seated rest before the treadmill protocol
HRmax_bpm	Heart rate maximum (bouts per minute)	Heart rate maximum was estimated using the standard equation of 220-age
HRR_bpm	Heart rate reserve (bouts per minute)	Heart rate reserve was calculated using Heart rate maximum - Heart rate resting
RPE	Rate of Perceived Exertion (6-20)	Rating of perceived exertion was queried in the last minute of each treadmill bout using the 6 to 20 Borg scale
TermCode	Termination Code	Termination criteria for treadmill protocol. A.1 = Subject naturally chose to jog/run rather than walk, A.2 = Subject exceeded 75% of age predicted heart rate maximum, A.3 = Subject voluntarily decided to stop, A.4 = Subject became unsteady, A.5 = Subject reached for hand rails during walking stage, A.6 = Researcher volition, A.7 = Completion of final stage (6.0 mph), A.8 = RPE greater than 13, A…
